# Supplementary material for: Spatial genetic structure across a hybrid zone between European rabbit subspecies
Source: PeerJ. 2014 Sep 30;2:e582. doi: 10.7717/peerj.582 (PMC4183957; doi:10.7717/peerj.582)
Supplement: Data S1 — Full data set of 10 microsatellite genotypes, including locality, coordinates, and mitochondrial haplotype for each individual analyzed in this study. [file peerj-02-582-s004.xlsx]

## Sheet: ConejoConvert2008_8m12l.txt
Loc. Code	Locality	Latitude	Longitude	mtDNA Lineage	Ind. Code	Sat3	Sat3	Sat4	Sat4	Sat5	Sat5	Sat7	Sat7	Sat8	Sat8	Sat12	Sat12	Sat13	Sat13	Sat16	Sat16	Sol33	Sol33	Sol44	Sol44
Mallorca	Bunyola	2º55'3.72''	39º37'36.33''	B	1707	143	159	222	226	204	210	190	190	?	?	124	128	111	113	106	116	215	215	209	209
Mallorca	Bunyola	2º55'3.72''	39º37'36.33''	B	1709	143	159	218	234	208	212	190	192	134	138	132	136	115	115	106	122	215	215	209	209
Mallorca	Bunyola	2º55'3.72''	39º37'36.33''	B	1711	149	159	236	236	212	230	182	192	134	154	128	132	115	115	104	104	215	217	?	?
Mallorca	Bunyola	2º55'3.72''	39º37'36.33''	B	1714	143	151	230	234	224	224	182	190	134	134	124	128	119	119	104	110	207	215	209	209
Mallorca	Bunyola	2º55'3.72''	39º37'36.33''	B	1718	157	159	230	236	208	224	188	188	150	150	128	128	115	115	106	110	215	221	205	207
Mallorca	Bunyola	2º55'3.72''	39º37'36.33''	B	1720	143	157	218	218	224	228	192	194	150	150	128	132	111	119	110	110	213	215	?	?
Mallorca	Bunyola	2º55'3.72''	39º37'36.33''	B	1721	159	159	234	236	224	226	182	192	134	134	128	128	127	127	110	110	207	209	215	215
Mallorca	Bunyola	2º55'3.72''	39º37'36.33''	B	1722	137	151	218	236	208	224	188	194	134	134	124	132	111	119	110	110	213	215	?	?
Mallorca	Bunyola	2º55'3.72''	39º37'36.33''	B	1723	159	161	230	234	212	226	192	192	134	150	128	132	111	115	116	116	207	215	?	?
Mallorca	Bunyola	2º55'3.72''	39º37'36.33''	B	1724	?	?	218	236	212	224	188	194	134	134	124	132	111	111	110	110	207	207	207	213
Mallorca	Bunyola	2º55'3.72''	39º37'36.33''	B	1725	143	159	218	236	208	224	182	188	134	134	128	128	?	?	106	110	207	215	203	203
Mallorca	Bunyola	2º55'3.72''	39º37'36.33''	B	1726	159	159	218	230	224	228	188	194	134	154	128	128	115	115	116	116	215	215	209	209
Mallorca	Bunyola	2º55'3.72''	39º37'36.33''	A	1716	137	143	230	230	224	226	182	194	134	138	128	132	111	111	116	116	215	215	205	205
Mallorca	Bunyola	2º55'3.72''	39º37'36.33''	B	1712	143	159	202	230	208	228	182	182	152	156	128	132	111	115	110	112	215	215	207	209
Lérida	L'Urgell y La Segarra	1º2'8.98''	41º45'3.69''	B	C-0304-2	137	143	226	234	208	232	184	186	154	154	132	136	111	113	?	?	209	215	209	213
Lérida	L'Urgell y La Segarra	1º2'8.98''	41º45'3.69''	B	C-0304-3	139	157	224	236	206	206	180	184	138	150	124	128	111	113	?	?	213	213	203	215
Lérida	L'Urgell y La Segarra	1º2'8.98''	41º45'3.69''	B	C-0304-4	151	153	236	236	206	208	188	192	134	138	128	132	113	115	?	?	207	215	211	215
Lérida	L'Urgell y La Segarra	1º2'8.98''	41º45'3.69''	B	C-0304-5	153	159	230	238	212	222	192	192	138	150	124	140	?	?	106	110	207	209	?	?
Lérida	L'Urgell y La Segarra	1º2'8.98''	41º45'3.69''	B	C-0304-6	149	153	234	234	206	228	184	186	134	138	128	132	?	?	102	104	207	213	?	?
Lérida	L'Urgell y La Segarra	1º2'8.98''	41º45'3.69''	B	C-0304-7	145	145	230	230	230	230	192	192	156	156	124	136	113	125	104	104	209	213	201	215
Lérida	L'Urgell y La Segarra	1º2'8.98''	41º45'3.69''	B	C-0304-8	151	153	234	234	?	?	?	?	138	138	128	132	113	127	110	110	211	215	205	207
Lérida	L'Urgell y La Segarra	1º2'8.98''	41º45'3.69''	B	C-0304-9	145	153	230	236	?	?	184	192	134	150	124	124	109	113	104	104	207	209	207	207
Lérida	L'Urgell y La Segarra	1º2'8.98''	41º45'3.69''	B	C-0304-10	145	153	230	236	208	226	184	184	134	150	124	128	109	113	104	104	207	209	207	207
Lérida	L'Urgell y La Segarra	1º2'8.98''	41º45'3.69''	B	C-0304-11	?	?	236	240	206	206	184	188	?	?	132	136	113	113	106	110	211	215	207	211
Lérida	L'Urgell y La Segarra	1º2'8.98''	41º45'3.69''	B	C-0304-12	153	153	226	238	230	236	184	188	138	150	124	132	113	125	102	106	213	221	201	207
Lérida	L'Urgell y La Segarra	1º2'8.98''	41º45'3.69''	B	C-0304-13	139	149	294	234	208	236	184	184	?	?	128	132	113	125	102	110	209	213	201	209
Lérida	L'Urgell y La Segarra	1º2'8.98''	41º45'3.69''	B	C-0304-14	?	?	293	234	208	236	184	184	?	?	128	132	113	125	102	102	209	213	201	209
Lérida	L'Urgell y La Segarra	1º2'8.98''	41º45'3.69''	B	C-0304-15	137	145	236	236	206	208	180	192	142	142	132	132	115	119	106	110	213	213	201	211
Lérida	L'Urgell y La Segarra	1º2'8.98''	41º45'3.69''	B	C-0304-16	137	149	236	240	208	214	186	192	138	140	128	132	111	115	102	104	209	213	201	201
Lérida	L'Urgell y La Segarra	1º2'8.98''	41º45'3.69''	B	C-0304-17	137	145	222	222	210	228	186	190	142	142	112	132	107	111	104	106	207	213	201	207
Lérida	L'Urgell y La Segarra	1º2'8.98''	41º45'3.69''	B	C-0304-18	139	145	222	238	206	220	174	186	138	138	?	?	113	113	104	104	207	219	207	207
Lérida	L'Urgell y La Segarra	1º2'8.98''	41º45'3.69''	B	C-0304-19	145	145	234	234	220	228	186	188	138	138	132	136	?	?	?	?	207	219	?	?
Lérida	L'Urgell y La Segarra	1º2'8.98''	41º45'3.69''	B	C-0304-20	139	145	?	?	206	220	184	186	134	138	112	132	111	113	106	106	219	219	201	215
Lérida	L'Urgell y La Segarra	1º2'8.98''	41º45'3.69''	B	C-0304-21	145	161	234	236	206	206	186	188	134	138	112	132	111	113	106	108	207	213	203	209
Lérida	L'Urgell y La Segarra	1º2'8.98''	41º45'3.69''	B	C-0304-23	145	153	232	232	240	240	?	?	138	138	112	124	113	113	108	108	?	?	205	211
Lérida	L'Urgell y La Segarra	1º2'8.98''	41º45'3.69''	B	C-0304-24	?	?	234	238	208	224	180	196	138	156	128	136	111	113	106	106	207	213	199	209
Lérida	L'Urgell y La Segarra	1º2'8.98''	41º45'3.69''	B	C-0304-25	137	153	232	232	212	232	?	?	150	150	128	136	109	113	104	106	213	213	205	215
Lérida	L'Urgell y La Segarra	1º2'8.98''	41º45'3.69''	B	C-0304-26	143	145	226	234	212	222	?	?	138	140	128	132	?	?	102	102	209	213	?	?
Lérida	L'Urgell y La Segarra	1º2'8.98''	41º45'3.69''	B	C-0304-27	145	145	?	?	206	224	182	194	138	140	128	132	?	?	108	112	215	219	?	?
Lérida	L'Urgell y La Segarra	1º2'8.98''	41º45'3.69''	B	C-0304-29	139	145	234	238	228	232	186	194	134	138	136	136	111	113	106	108	213	213	203	209
Lérida	L'Urgell y La Segarra	1º2'8.98''	41º45'3.69''	B	C-0304-33	139	143	226	236	206	228	?	?	134	138	132	136	113	113	?	?	209	221	201	207
Lérida	L'Urgell y La Segarra	1º2'8.98''	41º45'3.69''	B	C-0304-34	139	152	238	240	224	228	186	194	138	150	128	132	111	113	?	?	213	213	209	215
Lérida	L'Urgell y La Segarra	1º2'8.98''	41º45'3.69''	B	C-0304-35	137	141	232	232	206	208	180	188	134	138	128	132	111	115	106	106	211	213	215	215
Lérida	L'Urgell y La Segarra	1º2'8.98''	41º45'3.69''	B	C-0304-36	143	153	238	238	206	206	184	188	138	140	128	140	?	?	?	?	213	215	?	?
Lérida	L'Urgell y La Segarra	1º2'8.98''	41º45'3.69''	B	C-0304-37	143	145	230	238	228	232	184	186	140	150	132	132	?	?	?	?	211	213	?	?
Lérida	L'Urgell y La Segarra	1º2'8.98''	41º45'3.69''	B	C-0304-38	145	149	230	238	206	232	180	184	138	150	120	132	?	?	?	?	213	219	?	?
Lérida	L'Urgell y La Segarra	1º2'8.98''	41º45'3.69''	B	C-0304-39	145	153	194	194	222	228	182	194	146	150	124	132	109	113	?	?	207	213	207	211
Lérida	L'Urgell y La Segarra	1º2'8.98''	41º45'3.69''	B	C-0304-40	143	153	232	234	220	228	186	194	138	150	128	132	?	?	?	?	215	215	?	?
Lérida	L'Urgell y La Segarra	1º2'8.98''	41º45'3.69''	B	C-0304-41	143	145	226	232	206	212	188	188	138	150	116	132	125	127	104	106	211	213	205	215
Lérida	L'Urgell y La Segarra	1º2'8.98''	41º45'3.69''	B	C-0304-42	149	151	234	234	224	236	184	194	134	138	124	124	109	113	104	106	209	211	201	203
Lérida	L'Urgell y La Segarra	1º2'8.98''	41º45'3.69''	B	C-0304-43	145	153	222	232	206	206	182	188	134	138	132	132	109	113	106	106	209	213	207	215
Lérida	L'Urgell y La Segarra	1º2'8.98''	41º45'3.69''	B	C-0304-44	145	145	234	238	206	212	184	194	140	150	120	124	111	115	102	108	207	213	201	201
Lérida	L'Urgell y La Segarra	1º2'8.98''	41º45'3.69''	B	C-0304-45	145	151	234	234	206	236	184	188	138	138	128	132	109	113	104	104	207	215	199	215
Lérida	L'Urgell y La Segarra	1º2'8.98''	41º45'3.69''	B	C-0304-46	145	153	232	234	208	236	184	192	138	150	128	132	119	125	106	110	207	207	201	207
Lérida	L'Urgell y La Segarra	1º2'8.98''	41º45'3.69''	B	C-0304-47	143	145	234	238	206	226	184	192	138	150	124	132	111	113	102	106	213	215	209	211
Lérida	L'Urgell y La Segarra	1º2'8.98''	41º45'3.69''	B	C-0304-48	143	143	222	234	206	222	182	188	138	154	128	136	113	127	?	?	213	213	203	205
Lérida	L'Urgell y La Segarra	1º2'8.98''	41º45'3.69''	B	C-0304-49	139	153	222	238	206	208	188	188	134	154	132	136	113	115	106	108	213	213	201	203
Lérida	L'Urgell y La Segarra	1º2'8.98''	41º45'3.69''	B	C-0304-50	145	145	236	236	206	206	?	?	138	138	132	140	119	125	108	108	207	213	201	207
Lérida	L'Urgell y La Segarra	1º2'8.98''	41º45'3.69''	B	C-0304-51	145	153	236	238	208	214	192	192	138	150	124	128	111	125	106	106	209	215	207	207
Lérida	L'Urgell y La Segarra	1º2'8.98''	41º45'3.69''	B	C-0304-52	145	151	230	234	206	224	184	188	150	154	132	140	111	111	102	106	201	207	205	209
Lérida	L'Urgell y La Segarra	1º2'8.98''	41º45'3.69''	B	C-0304-53	145	153	218	234	?	?	188	192	138	156	132	140	111	113	?	?	201	207	199	207
Lérida	L'Urgell y La Segarra	1º2'8.98''	41º45'3.69''	B	C-0304-54	145	149	236	236	206	220	192	192	138	150	128	128	111	113	?	?	207	213	199	207
Lérida	L'Urgell y La Segarra	1º2'8.98''	41º45'3.69''	B	C-0304-55	149	153	222	236	208	228	184	192	150	154	136	140	?	?	?	?	213	215	?	?
Lérida	L'Urgell y La Segarra	1º2'8.98''	41º45'3.69''	B	C-0304-56	?	?	226	226	?	?	184	184	138	138	124	124	111	113	?	?	213	215	203	207
Valencia	Vall d'Albadia. Finca La Amistad	0º30'39.63''	38º59'4.80''	B	V1	?	?	218	228	206	230	192	192	134	158	132	132	?	?	108	110	205	221	211	215
Valencia	Vall d'Albadia. Finca La Amistad	0º30'39.63''	38º59'4.80''	B	V2	149	149	222	222	216	216	174	196	140	142	116	132	?	?	108	110	213	221	207	219
Valencia	Vall d'Albadia. Finca La Amistad	0º30'39.63''	38º59'4.80''	B	V3	145	149	224	238	220	220	174	196	132	138	124	132	?	?	102	110	213	213	207	223
Valencia	Vall d'Albadia. Finca La Amistad	0º30'39.63''	38º59'4.80''	B	V4	149	151	192	228	220	220	174	192	138	142	132	132	?	?	102	104	209	221	207	207
Valencia	Vall d'Albadia. Finca La Amistad	0º30'39.63''	38º59'4.80''	B	V5	151	155	222	222	220	228	182	188	140	158	?	?	?	?	?	?	213	219	209	211
Valencia	Vall d'Albadia. Finca La Amistad	0º30'39.63''	38º59'4.80''	B	V6	155	155	?	?	208	220	184	192	140	158	124	132	?	?	?	?	219	221	201	207
Valencia	Vall d'Albadia. Finca La Amistad	0º30'39.63''	38º59'4.80''	B	V8	151	151	230	230	208	222	174	190	138	138	132	132	111	111	108	110	209	215	207	211
Valencia	Vall d'Albadia. Finca La Amistad	0º30'39.63''	38º59'4.80''	B	V9	149	153	?	?	232	232	186	194	154	154	132	132	111	125	102	110	207	207	209	209
Valencia	Vall d'Albadia. Finca La Amistad	0º30'39.63''	38º59'4.80''	B	V10	151	151	?	?	218	228	184	188	156	158	124	132	113	125	108	112	207	231	201	207
Valencia	Vall d'Albadia. Finca La Amistad	0º30'39.63''	38º59'4.80''	B	V11	145	151	294	294	212	220	188	192	154	162	132	132	111	111	110	110	207	213	201	213
Valencia	Vall d'Albadia. Finca La Amistad	0º30'39.63''	38º59'4.80''	B	V12	143	143	222	226	218	220	186	190	132	148	132	132	111	133	98	108	211	221	205	213
Valencia	Vall d'Albadia. Finca La Amistad	0º30'39.63''	38º59'4.80''	A	V13	147	149	242	242	198	212	184	184	138	146	116	116	111	113	98	110	209	213	207	211
Valencia	Vall d'Albadia. Finca La Amistad	0º30'39.63''	38º59'4.80''	B	V14	143	147	?	?	206	220	186	190	142	154	128	132	113	113	104	112	213	221	201	205
Valencia	Vall d'Albadia. Finca La Amistad	0º30'39.63''	38º59'4.80''	B	V15	145	149	220	220	210	232	184	192	140	144	116	132	111	127	108	110	205	213	209	213
Valencia	Vall d'Albadia. Finca La Amistad	0º30'39.63''	38º59'4.80''	B	V16	141	155	?	?	232	232	180	184	138	142	?	?	113	113	108	108	207	213	201	209
Valencia	Vall d'Albadia. Finca La Amistad	0º30'39.63''	38º59'4.80''	?	V17	141	153	?	?	206	206	174	184	152	162	116	124	113	113	98	102	207	213	201	201
Valencia	Vall d'Albadia. Finca La Amistad	0º30'39.63''	38º59'4.80''	B	V18	149	159	260	260	218	220	188	192	134	154	124	132	111	111	110	110	221	223	215	215
Valencia	Vall d'Albadia. Finca La Amistad	0º30'39.63''	38º59'4.80''	B	V19	159	159	194	194	212	220	190	192	132	158	132	132	113	113	102	108	221	221	207	209
La Rioja	Logroño	2º9'20.04''	42º27'14.00''	B	LR1	155	157	194	194	212	230	186	186	?	?	124	128	113	129	104	110	207	207	205	213
La Rioja	Logroño	2º9'20.04''	42º27'14.00''	B	LR2	137	137	?	?	210	218	174	186	138	150	116	120	113	129	104	110	?	?	201	217
La Rioja	Logroño	2º9'20.04''	42º27'14.00''	B	LR3	137	157	194	232	228	232	186	196	138	152	128	132	113	129	104	104	207	213	197	201
La Rioja	Logroño	2º9'20.04''	42º27'14.00''	B	LR4	155	159	218	232	204	206	184	196	156	158	128	136	113	129	104	104	207	207	205	207
La Rioja	Logroño	2º9'20.04''	42º27'14.00''	B	LR5	161	161	194	194	212	230	184	186	142	148	128	132	113	113	102	106	207	219	209	213
La Rioja	Logroño	2º9'20.04''	42º27'14.00''	B	LR6	159	159	222	232	204	204	180	196	138	142	116	124	113	129	104	104	207	215	207	209
La Rioja	Logroño	2º9'20.04''	42º27'14.00''	B	LR7	147	159	232	234	204	218	174	186	138	150	128	132	111	129	102	108	207	215	205	205
La Rioja	Logroño	2º9'20.04''	42º27'14.00''	B	LR8	137	155	194	234	212	230	184	186	138	158	116	132	113	129	108	112	215	219	209	213
La Rioja	Logroño	2º9'20.04''	42º27'14.00''	B	LR9	155	161	232	236	212	230	174	186	142	158	128	128	113	113	?	?	215	219	205	205
La Rioja	Logroño	2º9'20.04''	42º27'14.00''	B	LR10	161	161	194	194	212	228	186	186	138	142	132	136	129	129	96	104	207	207	205	207
La Rioja	Logroño	2º9'20.04''	42º27'14.00''	B	LR12	137	155	194	234	212	230	186	186	142	158	128	128	?	?	102	108	207	215	209	213
La Rioja	Logroño	2º9'20.04''	42º27'14.00''	B	LR13	159	161	194	194	206	228	186	186	138	138	120	132	111	111	104	112	203	207	207	217
La Rioja	Logroño	2º9'20.04''	42º27'14.00''	B	LR14	157	159	194	222	210	228	196	196	138	138	120	132	113	113	104	104	213	231	201	207
La Rioja	Logroño	2º9'20.04''	42º27'14.00''	B	LR15	145	147	222	232	204	206	188	196	138	142	116	124	113	129	104	104	207	215	207	209
La Rioja	Logroño	2º9'20.04''	42º27'14.00''	B	LR16	153	147	194	222	204	230	196	196	142	158	120	132	113	113	?	?	207	215	207	207
La Rioja	Logroño	2º9'20.04''	42º27'14.00''	B	LR17	161	161	194	218	218	230	184	186	138	158	124	128	113	113	104	110	207	207	?	?
La Rioja	Logroño	2º9'20.04''	42º27'14.00''	A	LR18	149	155	218	238	206	210	174	188	132	138	128	132	129	129	104	112	207	221	213	217
La Rioja	Logroño	2º9'20.04''	42º27'14.00''	B	LR19	145	161	194	236	218	230	196	196	142	158	116	120	113	113	112	112	207	207	207	207
La Rioja	Logroño	2º9'20.04''	42º27'14.00''	B	LR20	?	?	194	234	206	230	186	186	142	158	?	?	?	?	106	106	211	219	209	217
Galicia	Lugo	8º0'37.26''	42º46'48.27''	B	G1	149	155	152	194	206	228	190	192	134	138	120	128	119	127	110	110	207	207	209	209
Galicia	Lugo	8º0'37.26''	42º46'48.27''	B	G2	149	155	238	302	206	228	182	190	138	156	128	128	119	127	106	110	207	207	209	209
Galicia	Lugo	8º0'37.26''	42º46'48.27''	B	G3	149	149	162	194	206	228	190	192	134	134	128	128	113	119	106	110	?	?	207	209
Galicia	Lugo	8º0'37.26''	42º46'48.27''	B	G4	149	149	228	234	228	228	174	190	134	138	128	132	111	119	90	106	?	?	207	217
Galicia	Lugo	8º0'37.26''	42º46'48.27''	B	G5	149	149	102	162	210	228	174	182	138	142	124	132	119	119	104	106	213	231	199	203
Galicia	Lugo	8º0'37.26''	42º46'48.27''	B	G6	149	149	224	224	210	228	182	188	138	138	124	124	119	119	102	102	213	231	203	203
Galicia	Lugo	8º0'37.26''	42º46'48.27''	B	G7	149	149	220	236	210	228	182	186	138	142	124	124	119	119	102	102	213	231	199	217
Galicia	Lugo	8º0'37.26''	42º46'48.27''	B	G8	149	149	162	202	210	228	182	188	138	138	124	124	119	119	90	102	213	231	203	203
Galicia	Lugo	8º0'37.26''	42º46'48.27''	B	G91/96	155	155	224	224	212	232	182	182	168	168	128	128	111	129	?	?	221	231	203	217
Galicia	Lugo	8º0'37.26''	42º46'48.27''	B	G116/96	145	145	224	224	198	210	186	194	168	168	124	128	127	129	?	?	213	221	217	217
Galicia	Lugo	8º0'37.26''	42º46'48.27''	B	G830/96	145	165	160	224	198	212	186	186	?	?	128	132	115	129	?	?	207	221	201	207
Galicia	Lugo	8º0'37.26''	42º46'48.27''	B	G132/96	145	159	220	224	198	210	174	184	156	164	128	132	111	127	110	126	199	199	199	211
Galicia	Lugo	8º0'37.26''	42º46'48.27''	B	G132/96	151	159	224	224	198	198	192	194	138	138	128	128	111	111	110	110	?	?	197	217
Galicia	Lugo	8º0'37.26''	42º46'48.27''	B	G137/96	159	159	224	224	198	198	186	186	160	160	132	132	113	113	112	112	223	223	207	211
Galicia	Lugo	8º0'37.26''	42º46'48.27''	B	G139/96	155	155	236	236	206	210	174	188	130	138	132	132	113	113	112	112	213	213	207	207
Galicia	Lugo	8º0'37.26''	42º46'48.27''	B	G149/96	?	?	?	?	?	?	174	174	130	144	128	132	?	?	?	?	?	?	?	?
Galicia	Lugo	8º0'37.26''	42º46'48.27''	B	G151/96	?	?	224	224	206	212	184	186	160	160	128	128	111	125	?	?	221	231	207	215
Galicia	Lugo	8º0'37.26''	42º46'48.27''	B	G155/96	145	145	220	220	206	206	186	192	142	142	128	128	125	129	?	?	213	221	199	207
Galicia	Lugo	8º0'37.26''	42º46'48.27''	B	G160/96	?	?	228	230	198	198	186	188	142	144	128	132	125	133	?	?	?	?	213	219
Galicia	Lugo	8º0'37.26''	42º46'48.27''	B	G161/96	145	145	224	230	198	228	184	186	?	?	124	128	125	133	?	?	281	281	201	201
Galicia	Lugo	8º0'37.26''	42º46'48.27''	B	G162/96	135	135	224	232	210	212	182	192	158	158	124	132	113	129	112	128	213	221	197	217
Galicia	Lugo	8º0'37.26''	42º46'48.27''	B	G165/96	?	?	224	224	208	210	174	184	134	144	128	132	111	125	110	124	223	227	215	219
Galicia	Lugo	8º0'37.26''	42º46'48.27''	B	G167/96	143	143	224	224	198	208	174	174	138	142	124	128	127	129	?	?	213	221	201	207
Galicia	Lugo	8º0'37.26''	42º46'48.27''	B	G183/96	153	153	224	228	?	?	174	174	138	138	124	128	111	127	90	90	207	221	203	213
Galicia	Lugo	8º0'37.26''	42º46'48.27''	B	G193/96	149	155	224	224	212	232	174	186	142	144	128	132	127	129	?	?	221	231	207	207
Galicia	Lugo	8º0'37.26''	42º46'48.27''	B	G195/96	145	145	224	224	198	208	186	188	138	144	124	132	111	113	?	?	207	207	201	213
Galicia	Lugo	8º0'37.26''	42º46'48.27''	B	G199/96	143	149	224	224	198	212	174	174	132	142	120	128	111	127	?	?	213	221	207	213
Valladolid	Río Eresma y Río Cega	4º56'37.21''	41º27'9.93''	A	N1908	?	?	224	224	?	?	184	188	138	140	124	132	113	113	104	106	209	213	203	209
Valladolid	Río Eresma y Río Cega	4º56'37.21''	41º27'9.93''	B	N1911	159	165	224	224	?	?	184	184	?	?	128	132	111	113	106	106	225	225	215	215
Valladolid	Río Eresma y Río Cega	4º56'37.21''	41º27'9.93''	B	N1913	143	153	238	238	214	230	174	186	138	140	124	128	113	139	104	108	207	209	209	219
Valladolid	Río Eresma y Río Cega	4º56'37.21''	41º27'9.93''	B	N1914	135	135	220	224	212	222	184	184	?	?	128	128	111	129	104	112	?	?	209	209
Valladolid	Río Eresma y Río Cega	4º56'37.21''	41º27'9.93''	B	N1915	157	157	224	236	208	212	174	182	138	138	132	132	113	113	106	108	207	209	209	209
Valladolid	Río Eresma y Río Cega	4º56'37.21''	41º27'9.93''	A	N1918	?	?	220	224	210	214	184	190	138	158	128	132	113	113	104	108	207	209	207	209
Valladolid	Río Eresma y Río Cega	4º56'37.21''	41º27'9.93''	B	N1919	135	141	224	230	208	208	190	192	138	138	128	132	113	129	108	112	213	215	203	203
Valladolid	Río Eresma y Río Cega	4º56'37.21''	41º27'9.93''	B	N1920	155	155	224	226	226	226	174	180	138	138	116	124	111	127	102	104	207	207	209	213
Valladolid	Río Eresma y Río Cega	4º56'37.21''	41º27'9.93''	B	N1921	157	163	224	234	?	?	190	192	134	134	124	132	113	113	104	108	213	217	209	217
Valladolid	Río Eresma y Río Cega	4º56'37.21''	41º27'9.93''	B	N1922	145	157	224	224	198	220	184	190	?	?	132	132	113	113	104	104	207	209	195	195
Valladolid	Río Eresma y Río Cega	4º56'37.21''	41º27'9.93''	B	N1923	145	145	224	226	212	238	184	184	138	150	128	132	113	113	104	106	209	213	207	209
Valladolid	Río Eresma y Río Cega	4º56'37.21''	41º27'9.93''	B	N1924	?	?	224	234	?	?	174	192	140	140	128	132	111	119	108	110	207	213	207	209
Valladolid	Río Eresma y Río Cega	4º56'37.21''	41º27'9.93''	B	N1925	?	?	224	224	212	218	190	192	144	156	132	132	113	113	106	110	?	?	209	215
Valladolid	Río Eresma y Río Cega	4º56'37.21''	41º27'9.93''	B	N1926	?	?	224	244	204	212	184	186	140	152	128	132	113	129	102	106	203	207	207	209
Valladolid	Río Eresma y Río Cega	4º56'37.21''	41º27'9.93''	B	N1928	?	?	224	224	?	?	184	188	138	158	128	132	113	113	104	108	209	209	207	209
Valladolid	Río Eresma y Río Cega	4º56'37.21''	41º27'9.93''	B	N1929	141	155	224	224	222	222	184	186	134	150	132	132	113	113	96	108	209	209	207	207
Madrid1	Río Guadarrama. Finca Los Molinillos	3º54'39.98''	40º24'16.79''	B	M1	149	149	218	222	226	226	188	188	138	142	128	132	113	129	110	110	215	215	209	219
Madrid1	Río Guadarrama. Finca Los Molinillos	3º54'39.98''	40º24'16.79''	B	M3	147	153	222	222	212	212	186	186	138	152	124	124	111	127	102	104	213	213	203	221
Madrid1	Río Guadarrama. Finca Los Molinillos	3º54'39.98''	40º24'16.79''	B	M4	?	?	222	238	228	228	174	184	140	152	128	132	113	127	108	112	209	217	203	213
Madrid1	Río Guadarrama. Finca Los Molinillos	3º54'39.98''	40º24'16.79''	B	M5	?	?	222	226	222	230	186	190	136	144	116	120	119	127	112	112	?	?	201	203
Madrid1	Río Guadarrama. Finca Los Molinillos	3º54'39.98''	40º24'16.79''	?	M6	151	155	218	234	206	210	182	186	142	142	124	136	111	111	108	108	?	?	201	201
Madrid1	Río Guadarrama. Finca Los Molinillos	3º54'39.98''	40º24'16.79''	B	M7	139	151	218	234	210	234	182	182	138	138	124	128	111	111	108	108	207	213	201	219
Madrid1	Río Guadarrama. Finca Los Molinillos	3º54'39.98''	40º24'16.79''	B	M8	159	159	222	222	228	230	186	188	156	156	128	132	113	129	106	108	213	213	207	209
Madrid1	Río Guadarrama. Finca Los Molinillos	3º54'39.98''	40º24'16.79''	B	M9	?	?	228	234	232	234	190	192	138	160	132	136	113	119	112	112	207	215	?	?
Madrid1	Río Guadarrama. Finca Los Molinillos	3º54'39.98''	40º24'16.79''	B	M10	143	153	218	222	206	222	174	180	138	140	?	?	113	129	106	110	213	213	205	209
Madrid1	Río Guadarrama. Finca Los Molinillos	3º54'39.98''	40º24'16.79''	B	M13	145	159	228	228	212	232	174	180	142	150	116	124	111	127	102	104	209	221	211	217
Madrid1	Río Guadarrama. Finca Los Molinillos	3º54'39.98''	40º24'16.79''	B	M14	149	159	220	220	206	222	176	190	154	158	132	136	129	129	102	106	209	209	209	219
Madrid1	Río Guadarrama. Finca Los Molinillos	3º54'39.98''	40º24'16.79''	B	M15	155	159	222	222	212	226	174	186	138	142	116	120	111	113	106	108	213	213	207	207
Madrid1	Río Guadarrama. Finca Los Molinillos	3º54'39.98''	40º24'16.79''	B	CBD2	145	145	218	222	218	232	174	186	134	146	124	128	113	115	106	108	209	221	213	221
Madrid1	Río Guadarrama. Finca Los Molinillos	3º54'39.98''	40º24'16.79''	A	M100	143	159	224	228	202	204	174	188	154	154	128	132	125	125	106	106	227	227	201	213
Madrid1	Río Guadarrama. Finca Los Molinillos	3º54'39.98''	40º24'16.79''	A	M101	149	159	224	246	206	206	174	174	148	158	128	132	111	113	106	108	221	221	201	223
Madrid1	Río Guadarrama. Finca Los Molinillos	3º54'39.98''	40º24'16.79''	A	M102	153	161	220	224	210	218	174	184	130	156	128	128	115	123	104	108	217	227	203	211
Madrid1	Río Guadarrama. Finca Los Molinillos	3º54'39.98''	40º24'16.79''	A	M103	143	159	226	226	222	232	174	174	142	144	128	128	123	129	102	106	221	223	201	215
Madrid1	Río Guadarrama. Finca Los Molinillos	3º54'39.98''	40º24'16.79''	A	M104	149	159	224	234	202	210	174	180	132	144	128	132	115	127	110	110	219	223	201	215
Madrid1	Río Guadarrama. Finca Los Molinillos	3º54'39.98''	40º24'16.79''	A	M105	159	159	224	230	210	210	174	180	170	170	128	144	127	129	110	110	223	227	197	201
Madrid1	Río Guadarrama. Finca Los Molinillos	3º54'39.98''	40º24'16.79''	A	M106	161	161	224	228	214	214	174	192	152	152	132	132	111	127	102	102	219	221	203	211
Madrid1	Río Guadarrama. Finca Los Molinillos	3º54'39.98''	40º24'16.79''	A	M107	143	153	228	228	198	214	186	188	144	144	128	128	125	133	102	104	227	227	213	223
Madrid1	Río Guadarrama. Finca Los Molinillos	3º54'39.98''	40º24'16.79''	A	M108	149	151	220	230	198	222	174	184	146	158	128	128	111	115	?	?	223	223	215	215
Madrid1	Río Guadarrama. Finca Los Molinillos	3º54'39.98''	40º24'16.79''	A	M109	159	159	224	226	198	222	188	192	144	144	128	128	125	125	102	108	221	227	201	215
Madrid1	Río Guadarrama. Finca Los Molinillos	3º54'39.98''	40º24'16.79''	A	M110	143	161	228	230	208	226	174	174	152	152	132	132	127	127	?	?	221	227	213	215
Madrid1	Río Guadarrama. Finca Los Molinillos	3º54'39.98''	40º24'16.79''	A	M111	143	161	236	236	218	234	188	192	148	152	128	132	115	115	104	104	227	227	213	223
Madrid1	Río Guadarrama. Finca Los Molinillos	3º54'39.98''	40º24'16.79''	A	M112	149	151	220	236	198	202	180	186	144	144	128	132	113	115	102	112	217	219	213	215
Madrid1	Río Guadarrama. Finca Los Molinillos	3º54'39.98''	40º24'16.79''	A	M113	153	161	224	224	210	210	184	184	140	140	128	132	125	125	106	106	221	231	199	201
Madrid1	Río Guadarrama. Finca Los Molinillos	3º54'39.98''	40º24'16.79''	A	M114	143	143	224	230	210	210	184	186	132	160	124	132	113	129	106	106	223	233	205	217
Madrid1	Río Guadarrama. Finca Los Molinillos	3º54'39.98''	40º24'16.79''	A	M116	153	155	224	224	206	214	184	184	134	154	128	132	111	111	104	110	221	221	203	221
Madrid1	Río Guadarrama. Finca Los Molinillos	3º54'39.98''	40º24'16.79''	B	M117	147	157	224	230	210	212	186	188	132	154	124	132	111	113	112	112	215	217	213	219
Madrid1	Río Guadarrama. Finca Los Molinillos	3º54'39.98''	40º24'16.79''	A	M120	155	155	220	230	210	232	186	186	132	144	128	128	113	129	106	112	207	217	209	209
Madrid1	Río Guadarrama. Finca Los Molinillos	3º54'39.98''	40º24'16.79''	B	M123	141	153	224	224	210	212	188	192	138	142	120	128	113	113	102	102	209	209	213	219
Madrid1	Río Guadarrama. Finca Los Molinillos	3º54'39.98''	40º24'16.79''	B	M125	149	149	220	220	210	212	186	188	138	138	128	132	113	113	?	?	207	215	211	211
Madrid1	Río Guadarrama. Finca Los Molinillos	3º54'39.98''	40º24'16.79''	B	M126	147	155	224	236	210	230	188	188	142	152	120	124	113	113	?	?	215	215	207	215
Madrid1	Río Guadarrama. Finca Los Molinillos	3º54'39.98''	40º24'16.79''	B	M127	145	147	194	196	206	210	?	?	138	142	128	132	111	119	?	?	207	219	207	223
Madrid1	Río Guadarrama. Finca Los Molinillos	3º54'39.98''	40º24'16.79''	B	M129	147	147	?	?	134	220	?	?	152	154	128	132	113	113	116	116	213	215	201	219
Madrid1	Río Guadarrama. Finca Los Molinillos	3º54'39.98''	40º24'16.79''	B	M130	147	147	224	230	208	222	?	?	152	160	124	132	113	127	110	110	?	?	207	221
Madrid1	Río Guadarrama. Finca Los Molinillos	3º54'39.98''	40º24'16.79''	B	M131	143	155	220	228	212	232	?	?	162	162	132	132	111	111	102	102	209	209	199	209
Madrid1	Río Guadarrama. Finca Los Molinillos	3º54'39.98''	40º24'16.79''	A	M132	147	161	?	?	210	212	180	184	138	142	128	128	113	113	96	96	213	217	211	215
Madrid1	Río Guadarrama. Finca Los Molinillos	3º54'39.98''	40º24'16.79''	B	M133	147	149	?	?	228	230	180	192	134	160	120	120	113	115	112	112	215	233	207	211
Madrid1	Río Guadarrama. Finca Los Molinillos	3º54'39.98''	40º24'16.79''	B	M134	147	155	?	?	210	230	?	?	134	152	124	124	111	111	106	106	215	215	213	215
Madrid1	Río Guadarrama. Finca Los Molinillos	3º54'39.98''	40º24'16.79''	B	M135	153	153	220	220	206	212	186	188	138	138	124	128	111	113	102	112	207	215	211	211
Madrid1	Río Guadarrama. Finca Los Molinillos	3º54'39.98''	40º24'16.79''	B	M136	139	153	196	224	214	220	186	186	138	154	116	132	127	127	102	102	213	213	209	217
Madrid1	Río Guadarrama. Finca Los Molinillos	3º54'39.98''	40º24'16.79''	B	M137	149	149	224	240	206	210	186	188	138	160	124	128	111	111	104	110	207	209	209	223
Madrid1	Río Guadarrama. Finca Los Molinillos	3º54'39.98''	40º24'16.79''	B	M138	159	161	?	?	210	214	184	190	?	?	128	128	111	127	106	108	207	215	199	199
Madrid1	Río Guadarrama. Finca Los Molinillos	3º54'39.98''	40º24'16.79''	B	M139	151	155	220	236	206	210	182	186	?	?	124	136	111	111	108	108	209	213	201	201
Madrid1	Río Guadarrama. Finca Los Molinillos	3º54'39.98''	40º24'16.79''	B	M140	149	157	224	236	130	230	174	188	138	138	124	128	111	113	106	108	203	203	209	213
Madrid1	Río Guadarrama. Finca Los Molinillos	3º54'39.98''	40º24'16.79''	B	M141	145	161	296	238	218	230	196	196	142	160	116	120	113	113	112	112	207	207	207	207
Madrid1	Río Guadarrama. Finca Los Molinillos	3º54'39.98''	40º24'16.79''	A	BARREHV1	161	165	224	224	210	218	174	174	132	156	128	132	113	113	104	108	207	221	201	207
Madrid1	Río Guadarrama. Finca Los Molinillos	3º54'39.98''	40º24'16.79''	A	BARREHV2	133	161	220	220	210	210	188	192	134	142	124	124	111	113	?	?	207	217	201	213
Madrid1	Río Guadarrama. Finca Los Molinillos	3º54'39.98''	40º24'16.79''	B	BAR7	143	143	220	224	206	228	174	184	138	156	128	136	111	129	?	?	207	209	207	213
Madrid2	Ajalvir	3º29'37.47''	40º34'19.98''	B	M142	161	161	196	220	218	230	184	186	138	160	124	128	113	113	104	110	207	207	205	205
Madrid2	Ajalvir	3º29'37.47''	40º34'19.98''	B	M143	139	139	220	220	208	222	188	194	168	168	124	132	111	113	102	108	203	203	209	213
Madrid2	Ajalvir	3º29'37.47''	40º34'19.98''	A	M144	145	161	224	230	210	220	184	188	134	168	128	128	113	127	112	112	207	207	185	203
Madrid2	Ajalvir	3º29'37.47''	40º34'19.98''	B	M145	145	145	194	232	206	212	180	184	142	160	128	128	113	127	108	108	215	215	201	209
Madrid2	Ajalvir	3º29'37.47''	40º34'19.98''	B	M146	145	145	220	226	206	232	184	194	144	160	128	128	113	127	102	110	213	215	203	207
Madrid2	Ajalvir	3º29'37.47''	40º34'19.98''	B	M147	145	145	228	236	206	210	186	188	134	138	128	128	111	129	104	104	207	207	215	217
Madrid2	Ajalvir	3º29'37.47''	40º34'19.98''	B	M149	139	149	220	228	206	212	174	188	134	154	?	?	111	127	104	104	215	221	201	203
Madrid3	Aranjuez. Finca La Flamenca	3º36'12.58''	40º1'54.88''	A	Aranj1	143	149	220	220	208	212	174	184	144	144	116	124	113	129	104	108	207	213	207	213
Madrid3	Aranjuez. Finca La Flamenca	3º36'12.58''	40º1'54.88''	A	Aranj2	143	145	194	220	210	218	174	194	144	154	128	136	111	113	102	104	207	215	213	213
Cuenca	Pozorrubio de Santiago	3º0'10.88''	39º50'23.00''	B	CU1	143	147	194	218	212	232	180	184	140	140	120	128	113	115	106	108	211	213	201	209
Cuenca	Pozorrubio de Santiago	3º0'10.88''	39º50'23.00''	B	CU2	151	161	152	160	210	210	208	208	154	154	120	128	111	129	90	110	?	?	?	?
Cuenca	Pozorrubio de Santiago	3º0'10.88''	39º50'23.00''	B	CU3	145	159	124	150	122	130	192	196	132	140	120	128	129	129	100	100	211	217	209	213
Cuenca	Pozorrubio de Santiago	3º0'10.88''	39º50'23.00''	B	CU4	143	143	152	202	130	164	186	188	138	156	124	128	123	129	110	112	?	?	213	219
Cuenca	Pozorrubio de Santiago	3º0'10.88''	39º50'23.00''	A	CU5	?	?	140	220	164	172	170	170	134	148	?	?	113	127	?	?	211	211	?	?
Cuenca	Pozorrubio de Santiago	3º0'10.88''	39º50'23.00''	B	CU6	?	?	162	218	160	164	188	188	?	?	120	124	129	129	?	?	235	235	199	199
Cuenca	Pozorrubio de Santiago	3º0'10.88''	39º50'23.00''	B	CU7	151	151	140	220	138	164	186	186	134	140	128	132	111	113	104	110	?	?	203	213
Cuenca	Pozorrubio de Santiago	3º0'10.88''	39º50'23.00''	B	CU8	149	159	140	220	164	272	192	196	?	?	120	128	129	129	100	104	?	?	209	213
Cuenca	Pozorrubio de Santiago	3º0'10.88''	39º50'23.00''	B	CU9	145	155	202	224	210	210	184	192	132	148	124	128	127	129	106	110	?	?	213	215
Cuenca	Pozorrubio de Santiago	3º0'10.88''	39º50'23.00''	B	CU10	141	161	102	152	208	210	182	186	138	156	128	128	113	113	110	110	?	?	213	221
Cuenca	Pozorrubio de Santiago	3º0'10.88''	39º50'23.00''	B	CU11	145	149	102	152	210	220	180	184	148	160	124	128	111	113	90	110	?	?	209	219
Cuenca	Pozorrubio de Santiago	3º0'10.88''	39º50'23.00''	B	CU12	?	?	168	194	162	162	186	188	?	?	128	128	129	129	?	?	211	211	?	?
Cuenca	Pozorrubio de Santiago	3º0'10.88''	39º50'23.00''	B	CU13	145	155	152	162	210	210	184	192	132	148	124	128	127	129	106	110	211	211	213	215
Cuenca	Pozorrubio de Santiago	3º0'10.88''	39º50'23.00''	B	CU14	?	?	224	236	134	136	182	188	?	?	124	132	113	129	?	?	211	215	?	?
Cuenca	Pozorrubio de Santiago	3º0'10.88''	39º50'23.00''	B	CU15	?	?	140	152	210	212	174	188	?	?	128	132	111	129	104	112	?	?	203	221
Cuenca	Pozorrubio de Santiago	3º0'10.88''	39º50'23.00''	B	CU16	145	145	202	226	212	228	180	188	?	?	128	128	113	129	108	108	205	205	209	211
Cuenca	Pozorrubio de Santiago	3º0'10.88''	39º50'23.00''	B	CU17	139	159	152	160	206	210	184	184	132	132	128	132	115	129	106	110	211	219	201	213
Cuenca	Pozorrubio de Santiago	3º0'10.88''	39º50'23.00''	B	CU18	143	143	202	224	210	212	184	188	130	148	128	132	115	115	110	110	203	211	201	207
Cuenca	Pozorrubio de Santiago	3º0'10.88''	39º50'23.00''	B	CU19	161	161	152	230	228	230	174	188	?	?	124	124	113	127	110	110	?	?	201	213
Cuenca	Pozorrubio de Santiago	3º0'10.88''	39º50'23.00''	B	CU20	?	?	226	230	220	226	184	192	154	154	128	132	113	129	100	102	207	221	207	215
Cuenca	Pozorrubio de Santiago	3º0'10.88''	39º50'23.00''	B	CU21	?	?	224	302	164	204	?	?	?	?	128	132	?	?	?	?	?	?	?	?
Cuenca	Pozorrubio de Santiago	3º0'10.88''	39º50'23.00''	B	CU22	145	153	224	224	210	212	184	184	140	148	128	132	113	115	110	110	205	211	?	?
Cuenca	Pozorrubio de Santiago	3º0'10.88''	39º50'23.00''	B	CU23	?	?	140	226	220	226	184	192	154	154	128	132	113	129	100	102	207	221	207	215
Cuenca	Pozorrubio de Santiago	3º0'10.88''	39º50'23.00''	B	CU24	?	?	342	402	164	224	?	?	?	?	?	?	?	?	?	?	?	?	?	?
Cuenca	Pozorrubio de Santiago	3º0'10.88''	39º50'23.00''	B	CU25	145	151	152	224	212	224	188	192	132	144	128	132	111	115	106	112	?	?	201	209
Cuenca	Pozorrubio de Santiago	3º0'10.88''	39º50'23.00''	B	CU26	?	?	236	238	130	162	182	184	138	138	128	128	111	127	104	108	211	211	199	199
Cuenca	Pozorrubio de Santiago	3º0'10.88''	39º50'23.00''	B	CU27	?	?	202	218	212	224	188	188	156	156	120	124	129	129	102	110	205	211	?	?
Cuenca	Pozorrubio de Santiago	3º0'10.88''	39º50'23.00''	B	CU28	149	153	140	220	206	218	188	188	142	152	120	128	113	129	106	108	211	211	?	?
Cuenca	Pozorrubio de Santiago	3º0'10.88''	39º50'23.00''	B	CU29	?	?	162	220	126	162	?	?	?	?	?	?	?	?	?	?	205	213	?	?
Cuenca	Pozorrubio de Santiago	3º0'10.88''	39º50'23.00''	B	CU30	145	149	220	230	210	220	180	184	148	160	124	128	111	113	110	110	211	217	209	219
Cuenca	Pozorrubio de Santiago	3º0'10.88''	39º50'23.00''	B	CU31	145	153	224	224	210	212	208	208	?	?	128	132	113	115	110	110	?	?	199	199
Cuenca	Pozorrubio de Santiago	3º0'10.88''	39º50'23.00''	B	CU32	?	?	224	224	208	210	182	186	?	?	128	128	113	113	110	110	211	215	213	221
Cuenca	Pozorrubio de Santiago	3º0'10.88''	39º50'23.00''	B	CU33	?	?	162	230	130	162	?	?	?	?	128	136	127	129	?	?	?	?	?	?
Cuenca	Pozorrubio de Santiago	3º0'10.88''	39º50'23.00''	B	CU34	?	?	152	234	126	128	184	186	138	170	124	124	115	129	110	110	205	205	?	?
Cuenca	Pozorrubio de Santiago	3º0'10.88''	39º50'23.00''	B	CU35	?	?	152	162	128	164	?	?	156	156	?	?	?	?	?	?	?	?	?	?
Cuenca	Pozorrubio de Santiago	3º0'10.88''	39º50'23.00''	B	CU36	?	?	220	230	164	296	?	?	?	?	?	?	113	129	100	106	?	?	199	199
Cuenca	Pozorrubio de Santiago	3º0'10.88''	39º50'23.00''	B	CU37	141	141	220	226	228	230	184	186	132	140	108	108	113	129	106	110	213	217	203	203
Cuenca	Pozorrubio de Santiago	3º0'10.88''	39º50'23.00''	B	CU38	?	?	152	162	126	164	?	?	?	?	124	128	111	129	106	106	?	?	?	?
Cuenca	Pozorrubio de Santiago	3º0'10.88''	39º50'23.00''	B	CU39	143	145	140	202	130	164	184	188	?	?	128	132	115	115	110	110	203	211	201	207
Cuenca	Pozorrubio de Santiago	3º0'10.88''	39º50'23.00''	B	CU40	?	?	194	240	164	164	?	?	?	?	124	124	?	?	?	?	?	?	?	?
Cuenca	Pozorrubio de Santiago	3º0'10.88''	39º50'23.00''	B	CU41	141	141	224	242	126	142	186	192	132	148	124	140	113	129	108	108	?	?	201	207
Cuenca	Pozorrubio de Santiago	3º0'10.88''	39º50'23.00''	B	CU42	149	149	220	238	204	228	188	192	138	154	128	136	119	127	110	110	211	217	209	211
Toledo1	Toledo (Finca 1)	3º58'55.09''	39º52'55.03''	?	596	145	165	196	220	212	212	190	194	142	150	128	132	109	115	104	104	211	217	209	213
Toledo1	Toledo (Finca 1)	3º58'55.09''	39º52'55.03''	B	600	145	153	?	?	212	228	186	194	160	164	124	132	113	131	104	104	209	209	?	?
Toledo1	Toledo (Finca 1)	3º58'55.09''	39º52'55.03''	B	601	143	159	196	196	208	210	176	182	132	140	132	132	113	131	104	104	211	223	209	221
Toledo1	Toledo (Finca 1)	3º58'55.09''	39º52'55.03''	B	603	145	145	?	?	212	232	176	176	140	160	128	128	109	113	104	114	209	217	193	205
Toledo1	Toledo (Finca 1)	3º58'55.09''	39º52'55.03''	B	605	149	149	228	228	?	?	176	182	134	158	124	128	?	?	108	108	?	?	213	213
Toledo1	Toledo (Finca 1)	3º58'55.09''	39º52'55.03''	B	606	149	153	?	?	210	210	186	194	140	144	128	132	127	131	108	108	215	217	209	209
Toledo1	Toledo (Finca 1)	3º58'55.09''	39º52'55.03''	?	607	145	157	224	224	218	228	?	?	140	154	128	128	113	131	100	100	207	209	201	207
Toledo1	Toledo (Finca 1)	3º58'55.09''	39º52'55.03''	B	608	153	157	196	226	210	212	186	186	?	?	128	132	129	131	106	110	209	223	?	?
Toledo1	Toledo (Finca 1)	3º58'55.09''	39º52'55.03''	?	609	163	163	220	224	210	210	190	190	144	144	128	136	?	?	106	106	217	223	?	?
Toledo1	Toledo (Finca 1)	3º58'55.09''	39º52'55.03''	B	611	145	165	?	?	208	212	?	?	136	156	132	132	121	127	110	114	209	217	221	221
Toledo1	Toledo (Finca 1)	3º58'55.09''	39º52'55.03''	B	612	155	155	228	240	228	228	186	194	?	?	124	128	113	113	104	104	223	231	207	213
Toledo1	Toledo (Finca 1)	3º58'55.09''	39º52'55.03''	B	927	?	?	224	224	?	?	190	190	140	154	132	132	113	131	104	108	209	213	203	211
Toledo1	Toledo (Finca 1)	3º58'55.09''	39º52'55.03''	B	932	145	155	?	?	212	228	190	196	?	?	124	132	?	?	104	114	219	219	213	213
Toledo1	Toledo (Finca 1)	3º58'55.09''	39º52'55.03''	B	934	147	157	196	224	210	230	176	186	140	144	128	128	115	121	104	104	215	223	209	217
Toledo1	Toledo (Finca 1)	3º58'55.09''	39º52'55.03''	?	941	147	155	226	240	228	230	176	182	144	154	128	132	113	121	104	104	209	209	201	213
Toledo1	Toledo (Finca 1)	3º58'55.09''	39º52'55.03''	B	942	149	149	224	224	208	232	176	176	134	140	128	132	113	127	104	110	217	217	201	201
Toledo1	Toledo (Finca 1)	3º58'55.09''	39º52'55.03''	?	943	147	157	160	220	210	212	176	176	140	154	132	136	113	123	104	104	213	213	205	209
Toledo1	Toledo (Finca 1)	3º58'55.09''	39º52'55.03''	B	944	145	155	160	228	210	228	186	190	?	?	124	124	115	115	104	108	211	215	213	213
Toledo1	Toledo (Finca 1)	3º58'55.09''	39º52'55.03''	A	597	161	161	160	220	198	210	182	196	134	144	?	?	109	113	108	108	213	223	201	217
Toledo1	Toledo (Finca 1)	3º58'55.09''	39º52'55.03''	A	598	149	153	220	220	?	?	176	186	144	144	132	132	111	115	104	106	209	215	?	?
Toledo1	Toledo (Finca 1)	3º58'55.09''	39º52'55.03''	A	928	143	159	220	228	208	210	176	176	134	144	128	132	?	?	108	108	211	211	207	209
Toledo1	Toledo (Finca 1)	3º58'55.09''	39º52'55.03''	A	935	143	143	224	228	210	228	190	190	?	?	124	128	115	121	104	112	211	211	201	213
Toledo1	Toledo (Finca 1)	3º58'55.09''	39º52'55.03''	A	936	149	157	?	?	210	230	186	186	144	164	116	128	109	113	?	?	209	215	201	209
Toledo1	Toledo (Finca 1)	3º58'55.09''	39º52'55.03''	A	937	147	155	160	220	210	230	176	182	152	154	128	136	113	115	104	104	211	213	207	209
Toledo1	Toledo (Finca 1)	3º58'55.09''	39º52'55.03''	A	938	?	?	160	226	210	232	176	190	144	156	124	128	113	131	104	106	209	209	205	209
Toledo1	Toledo (Finca 1)	3º58'55.09''	39º52'55.03''	A	939	141	153	220	238	208	210	176	176	?	?	116	128	113	125	104	110	223	223	201	201
Toledo4	Río Guadarrama	4º3'5.55''	39º57'4.403''	B	CBD4	143	143	234	234	210	212	174	192	138	158	124	128	111	111	102	102	?	?	?	?
Toledo4	Río Guadarrama	4º3'5.55''	39º57'4.403''	B	CBD5	145	155	236	236	206	210	174	188	134	152	132	132	113	129	102	104	217	217	211	213
Toledo5	Azucaica	3º58'47.18''	39º52'53.34''	B	N1805	143	153	224	228	?	?	192	194	138	138	128	132	115	129	102	104	207	221	203	209
Toledo5	Azucaica	3º58'47.18''	39º52'53.34''	A	N1806	145	175	220	220	?	?	184	184	138	138	132	132	111	113	108	112	207	209	207	213
Toledo5	Azucaica	3º58'47.18''	39º52'53.34''	B	N1807	145	145	218	226	206	212	188	194	138	152	128	132	113	129	102	106	209	217	201	205
Toledo5	Azucaica	3º58'47.18''	39º52'53.34''	B	N1808	153	153	220	224	210	210	184	184	146	152	128	132	113	121	106	106	?	?	201	207
Toledo5	Azucaica	3º58'47.18''	39º52'53.34''	B	N1809	159	161	224	230	212	212	184	188	138	138	128	140	119	129	106	106	207	209	209	209
Toledo5	Azucaica	3º58'47.18''	39º52'53.34''	A	N1810	145	153	224	230	208	212	174	188	158	158	116	128	?	?	102	106	211	211	201	213
Toledo5	Azucaica	3º58'47.18''	39º52'53.34''	A	N1811	157	157	220	224	206	210	190	192	138	140	?	?	?	?	108	112	193	233	205	221
Toledo5	Azucaica	3º58'47.18''	39º52'53.34''	A	N1812	163	163	?	?	?	?	?	?	138	138	132	132	111	129	112	112	217	217	213	219
Toledo5	Azucaica	3º58'47.18''	39º52'53.34''	B	N1813	141	141	220	220	206	230	184	188	132	158	128	132	113	129	112	112	207	219	221	221
Toledo5	Azucaica	3º58'47.18''	39º52'53.34''	B	N1814	?	?	220	240	206	210	190	190	138	150	132	132	113	113	108	108	213	215	207	207
Toledo5	Azucaica	3º58'47.18''	39º52'53.34''	A	N1815	143	157	224	236	210	212	174	188	158	158	132	132	125	129	110	110	203	207	201	221
Toledo5	Azucaica	3º58'47.18''	39º52'53.34''	B	N1817	149	161	220	230	212	212	184	194	?	?	?	?	111	111	104	104	203	217	209	219
Toledo5	Azucaica	3º58'47.18''	39º52'53.34''	B	N1819	163	163	224	236	212	212	180	190	138	166	116	132	111	113	108	108	221	221	201	209
Toledo5	Azucaica	3º58'47.18''	39º52'53.34''	B	N1820	141	141	260	228	208	234	180	190	152	152	128	132	113	129	102	110	207	233	211	213
Toledo5	Azucaica	3º58'47.18''	39º52'53.34''	B	N1821	?	?	224	240	?	?	194	194	138	158	124	132	111	113	104	104	?	?	207	211
Toledo5	Azucaica	3º58'47.18''	39º52'53.34''	B	N1822	141	159	220	224	208	228	182	182	154	154	132	136	113	125	108	110	?	?	201	205
Toledo5	Azucaica	3º58'47.18''	39º52'53.34''	A	N1823	157	157	236	240	212	232	174	188	152	158	116	132	113	119	106	106	211	215	201	201
Toledo5	Azucaica	3º58'47.18''	39º52'53.34''	A	N1824	149	155	260	236	224	232	174	174	?	?	132	132	111	129	102	102	211	211	205	219
Toledo5	Azucaica	3º58'47.18''	39º52'53.34''	B	N1825	?	?	220	240	228	230	174	188	152	152	124	128	113	113	102	102	211	217	211	211
Toledo2	Toledo (Finca 2)	3º58'55.09''	39º52'55.03''	B	TO1	?	?	224	236	210	210	184	188	144	144	128	136	111	111	110	112	203	203	205	213
Toledo2	Toledo (Finca 2)	3º58'55.09''	39º52'55.03''	A	TO2	149	155	224	224	210	210	180	184	172	174	132	132	115	119	110	110	?	?	205	211
Toledo2	Toledo (Finca 2)	3º58'55.09''	39º52'55.03''	B	TO4	155	155	236	240	212	228	184	192	142	148	116	124	111	113	112	112	?	?	207	213
Toledo2	Toledo (Finca 2)	3º58'55.09''	39º52'55.03''	B	TO5	143	145	236	236	210	228	180	188	132	138	128	132	111	113	112	112	205	207	207	215
Toledo2	Toledo (Finca 2)	3º58'55.09''	39º52'55.03''	A	TO6	143	151	228	236	208	214	174	182	142	154	128	132	119	123	104	108	221	221	207	215
Toledo2	Toledo (Finca 2)	3º58'55.09''	39º52'55.03''	B	TO7	145	149	220	228	210	212	174	192	132	140	128	132	111	111	102	102	213	233	201	211
Toledo2	Toledo (Finca 2)	3º58'55.09''	39º52'55.03''	B	TO8	153	155	238	238	208	212	174	188	152	166	124	132	113	125	112	112	207	207	207	209
Toledo2	Toledo (Finca 2)	3º58'55.09''	39º52'55.03''	B	TO9	143	143	220	220	228	230	174	192	132	138	132	132	111	115	106	106	?	?	207	213
Toledo2	Toledo (Finca 2)	3º58'55.09''	39º52'55.03''	A	TO10	135	135	224	224	208	228	184	188	142	158	124	132	113	129	104	112	207	221	206	209
Toledo2	Toledo (Finca 2)	3º58'55.09''	39º52'55.03''	A	TO11	147	159	260	222	210	232	188	190	132	138	128	128	113	113	108	108	207	209	203	211
Toledo2	Toledo (Finca 2)	3º58'55.09''	39º52'55.03''	A	TO12	143	163	220	220	212	212	188	192	132	158	124	132	111	111	102	104	217	217	207	221
Toledo2	Toledo (Finca 2)	3º58'55.09''	39º52'55.03''	B	TO13	149	149	236	236	212	230	188	188	138	152	128	132	111	121	102	106	209	209	201	207
Toledo2	Toledo (Finca 2)	3º58'55.09''	39º52'55.03''	A	TO14	143	147	240	240	210	210	184	190	138	146	?	?	113	113	102	108	221	221	199	201
Toledo2	Toledo (Finca 2)	3º58'55.09''	39º52'55.03''	B	TO15	143	149	194	194	212	218	190	194	140	140	132	132	113	129	106	110	207	221	209	209
Toledo2	Toledo (Finca 2)	3º58'55.09''	39º52'55.03''	B	TO16	165	165	226	226	206	228	174	174	132	152	128	128	111	115	102	112	203	215	203	223
Toledo2	Toledo (Finca 2)	3º58'55.09''	39º52'55.03''	B	TO17	161	161	220	220	210	210	174	192	142	152	124	132	111	113	102	102	207	217	201	215
Toledo2	Toledo (Finca 2)	3º58'55.09''	39º52'55.03''	A	TO18	135	145	236	236	212	230	174	184	138	138	132	132	113	131	112	112	217	217	213	213
Toledo2	Toledo (Finca 2)	3º58'55.09''	39º52'55.03''	B	TO19	161	161	220	236	208	208	188	188	138	142	132	132	129	129	112	112	207	209	207	209
Toledo2	Toledo (Finca 2)	3º58'55.09''	39º52'55.03''	A	TO20	145	155	218	220	210	212	174	190	142	158	132	132	113	129	112	112	207	221	199	211
Toledo2	Toledo (Finca 2)	3º58'55.09''	39º52'55.03''	B	TO21	147	153	220	220	228	228	184	192	138	144	132	132	123	127	108	108	213	221	201	207
Toledo2	Toledo (Finca 2)	3º58'55.09''	39º52'55.03''	B	TO22	145	161	220	220	212	230	188	192	142	152	124	132	113	127	106	106	221	233	201	201
Toledo2	Toledo (Finca 2)	3º58'55.09''	39º52'55.03''	B	TO23	?	?	234	234	210	222	184	190	140	146	128	132	?	?	104	112	215	215	199	211
Toledo2	Toledo (Finca 2)	3º58'55.09''	39º52'55.03''	A	TO24	143	163	224	224	210	228	174	190	132	150	128	128	111	121	102	104	233	233	201	201
Toledo2	Toledo (Finca 2)	3º58'55.09''	39º52'55.03''	B	TO26	145	149	220	220	206	208	188	194	132	154	124	128	111	129	104	108	209	211	207	207
Toledo2	Toledo (Finca 2)	3º58'55.09''	39º52'55.03''	A	TO	147	147	220	220	208	222	184	194	138	138	124	128	111	127	108	110	221	229	203	205
Toledo2	Toledo (Finca 2)	3º58'55.09''	39º52'55.03''	B	TOII	151	159	218	228	210	210	188	192	138	160	128	132	111	119	102	106	207	209	207	207
Toledo2	Toledo (Finca 2)	3º58'55.09''	39º52'55.03''	?	TO3.1	145	145	?	?	210	210	192	192	?	?	128	128	113	115	106	108	?	?	199	247
Toledo2	Toledo (Finca 2)	3º58'55.09''	39º52'55.03''	A	TO3.13	139	139	160	160	206	212	174	192	138	156	124	128	111	129	104	106	211	221	211	215
Toledo2	Toledo (Finca 2)	3º58'55.09''	39º52'55.03''	A	TO3.15	159	159	224	228	208	230	192	192	150	150	124	128	127	129	104	104	207	209	201	219
Toledo2	Toledo (Finca 2)	3º58'55.09''	39º52'55.03''	B	TO3.16	143	161	220	224	210	228	174	184	138	156	132	132	113	115	104	104	207	217	203	229
Toledo2	Toledo (Finca 2)	3º58'55.09''	39º52'55.03''	A	TO3.17	159	159	220	232	212	212	174	184	138	158	120	124	129	129	102	102	207	221	207	219
Toledo2	Toledo (Finca 2)	3º58'55.09''	39º52'55.03''	B	TO3.20	145	147	224	228	206	210	184	192	160	168	124	132	111	113	102	108	207	221	203	203
Toledo2	Toledo (Finca 2)	3º58'55.09''	39º52'55.03''	B	TO3.22	145	145	220	234	208	210	174	174	146	156	124	128	113	115	104	104	213	221	201	205
Toledo3	Gálvez. Finca El Borril	4º16'28.29''	39º42'12.23''	A	GALV1	149	153	220	236	210	210	174	180	138	156	128	128	113	129	104	106	218	218	211	213
Toledo3	Gálvez. Finca El Borril	4º16'28.29''	39º42'12.23''	A	GALV2	145	145	160	220	210	210	174	192	156	158	128	128	113	115	106	108	239	239	209	209
Toledo3	Gálvez. Finca El Borril	4º16'28.29''	39º42'12.23''	A	GALV3	?	?	160	202	208	210	180	184	146	158	128	128	113	115	110	110	213	217	199	209
Toledo3	Gálvez. Finca El Borril	4º16'28.29''	39º42'12.23''	B	GALV4	147	147	102	116	210	210	174	186	134	166	124	128	111	129	102	106	217	217	207	215
Toledo3	Gálvez. Finca El Borril	4º16'28.29''	39º42'12.23''	A	GALV5	145	147	140	152	212	228	180	184	132	148	132	132	115	129	104	108	217	221	211	211
Toledo3	Gálvez. Finca El Borril	4º16'28.29''	39º42'12.23''	A	GALV6	143	159	160	342	208	230	184	184	146	158	124	132	111	115	102	102	205	213	201	213
Toledo3	Gálvez. Finca El Borril	4º16'28.29''	39º42'12.23''	A	GALV7	145	161	140	152	208	208	180	188	142	158	128	132	129	129	108	110	?	?	199	219
Toledo3	Gálvez. Finca El Borril	4º16'28.29''	39º42'12.23''	A	GALV8	159	163	110	220	210	212	180	184	142	152	128	132	113	129	102	110	209	217	201	220
Toledo3	Gálvez. Finca El Borril	4º16'28.29''	39º42'12.23''	B	GALV9	143	143	112	152	208	208	184	186	138	156	128	132	113	129	102	106	207	217	211	211
Toledo3	Gálvez. Finca El Borril	4º16'28.29''	39º42'12.23''	A	GALV10	?	?	220	220	208	226	174	184	138	156	128	128	129	129	102	108	205	221	211	213
Toledo3	Gálvez. Finca El Borril	4º16'28.29''	39º42'12.23''	B	GALV11	?	?	140	152	208	226	180	186	142	146	128	132	113	129	102	110	213	221	199	209
Toledo3	Gálvez. Finca El Borril	4º16'28.29''	39º42'12.23''	A	GALV12	?	?	162	196	210	212	180	192	138	146	128	156	113	129	102	106	?	?	207	207
Toledo3	Gálvez. Finca El Borril	4º16'28.29''	39º42'12.23''	A	GALV13	?	?	152	160	206	212	174	192	138	156	124	128	111	129	106	106	211	221	211	215
Toledo3	Gálvez. Finca El Borril	4º16'28.29''	39º42'12.23''	B	GALV14	147	147	140	162	206	210	174	192	138	140	124	136	111	113	102	104	211	217	201	219
Toledo3	Gálvez. Finca El Borril	4º16'28.29''	39º42'12.23''	A	GALV15	159	159	202	228	208	230	192	192	150	150	124	128	127	129	104	104	201	201	201	219
Toledo3	Gálvez. Finca El Borril	4º16'28.29''	39º42'12.23''	B	GALV16	143	161	140	152	210	228	174	184	138	156	132	156	113	115	104	104	207	217	203	229
Toledo3	Gálvez. Finca El Borril	4º16'28.29''	39º42'12.23''	A	GALV17	159	159	152	162	212	212	174	184	138	156	120	124	129	129	102	102	207	221	207	219
Toledo3	Gálvez. Finca El Borril	4º16'28.29''	39º42'12.23''	B	GALV18	143	147	152	162	212	230	174	188	154	158	132	136	113	113	102	106	217	217	213	219
Toledo3	Gálvez. Finca El Borril	4º16'28.29''	39º42'12.23''	?	GALV19	147	161	228	302	204	210	188	192	138	168	132	132	111	113	108	108	207	221	203	213
Toledo3	Gálvez. Finca El Borril	4º16'28.29''	39º42'12.23''	B	GALV20	145	147	224	228	206	210	184	192	160	168	124	132	111	113	?	?	207	221	203	205
Toledo3	Gálvez. Finca El Borril	4º16'28.29''	39º42'12.23''	B	GALV21	143	159	160	224	208	208	174	180	138	154	128	132	115	119	106	106	?	?	211	219
Toledo3	Gálvez. Finca El Borril	4º16'28.29''	39º42'12.23''	B	GAL(EHV)	159	159	218	234	208	210	174	184	140	154	120	132	113	119	102	112	215	221	211	215
Toledo3	Gálvez. Finca El Borril	4º16'28.29''	39º42'12.23''	B	ENS3	?	?	152	162	198	218	182	186	?	?	120	132	111	113	?	?	213	217	213	213
Toledo3	Gálvez. Finca El Borril	4º16'28.29''	39º42'12.23''	B	ENS4	155	155	124	152	112	162	186	192	134	140	128	128	115	123	104	110	207	211	207	223
Toledo6	Sonseca	3º58'9.37''	39º40'39.53''	B	SON1	143	153	220	240	206	222	174	180	140	140	128	128	113	129	108	110	213	213	201	209
Toledo6	Sonseca	3º58'9.37''	39º40'39.53''	B	SON2	145	155	?	?	212	212	182	184	142	152	128	140	111	113	100	100	?	?	207	219
Toledo6	Sonseca	3º58'9.37''	39º40'39.53''	A	SON3	149	149	220	220	212	232	174	188	138	146	116	132	111	114	102	104	221	233	205	213
Toledo6	Sonseca	3º58'9.37''	39º40'39.53''	A	SON4	159	163	220	220	210	212	174	190	138	164	128	132	114	129	104	104	207	215	203	205
Toledo6	Sonseca	3º58'9.37''	39º40'39.53''	B	SON5	155	159	224	224	212	226	174	186	138	142	116	120	111	113	106	108	207	213	207	207
Toledo6	Sonseca	3º58'9.37''	39º40'39.53''	A	SON6	145	155	226	236	210	232	184	190	142	150	124	132	129	129	108	108	207	215	215	221
Toledo6	Sonseca	3º58'9.37''	39º40'39.53''	B	SON7	147	161	224	240	216	228	174	184	140	152	128	132	113	127	108	112	209	209	203	213
Toledo6	Sonseca	3º58'9.37''	39º40'39.53''	A	SON8	159	159	220	232	198	208	174	184	138	160	132	136	111	113	?	?	209	213	?	?
Toledo6	Sonseca	3º58'9.37''	39º40'39.53''	B	SON9	159	159	224	224	206	232	180	190	150	156	124	136	111	129	104	106	209	221	217	219
Toledo6	Sonseca	3º58'9.37''	39º40'39.53''	B	SON10	143	159	220	224	210	232	186	186	138	152	124	128	129	129	110	112	215	221	201	213
Toledo6	Sonseca	3º58'9.37''	39º40'39.53''	B	SON11	143	149	220	236	206	222	188	192	138	140	128	132	111	127	106	108	211	211	207	211
Ciudad Real1	Santa Cruz de Mudela	3º27'11.95''	38º38'2.69''	B	620	167	167	?	?	232	232	188	188	142	150	128	136	111	115	100	114	223	223	199	217
Ciudad Real1	Santa Cruz de Mudela	3º27'11.95''	38º38'2.69''	B	CR1	145	149	158	160	208	212	184	186	?	?	124	128	115	121	106	106	221	223	205	215
Ciudad Real1	Santa Cruz de Mudela	3º27'11.95''	38º38'2.69''	A	CR2	145	147	160	160	208	208	174	180	138	140	?	?	113	137	108	110	221	221	201	213
Ciudad Real1	Santa Cruz de Mudela	3º27'11.95''	38º38'2.69''	A	CR3	149	159	?	?	212	212	176	190	140	142	128	132	111	115	98	104	223	223	207	207
Ciudad Real1	Santa Cruz de Mudela	3º27'11.95''	38º38'2.69''	A	CR4	151	151	220	226	216	222	184	188	138	164	124	124	113	113	108	112	217	223	201	207
Ciudad Real1	Santa Cruz de Mudela	3º27'11.95''	38º38'2.69''	A	CR5	159	159	224	228	210	222	174	192	?	?	128	140	113	127	112	112	209	209	?	?
Ciudad Real1	Santa Cruz de Mudela	3º27'11.95''	38º38'2.69''	A	CR6	149	159	224	226	212	222	176	186	140	142	124	128	115	115	98	104	191	197	207	211
Ciudad Real1	Santa Cruz de Mudela	3º27'11.95''	38º38'2.69''	A	CR8	145	157	220	228	208	212	188	190	134	134	124	128	113	127	112	112	?	?	207	215
Ciudad Real1	Santa Cruz de Mudela	3º27'11.95''	38º38'2.69''	A	CR9	147	154	260	220	204	204	174	186	140	140	124	124	111	113	104	106	223	233	213	217
Ciudad Real1	Santa Cruz de Mudela	3º27'11.95''	38º38'2.69''	A	CR10	145	151	224	226	212	214	174	186	?	?	124	128	127	127	98	104	221	233	211	211
Ciudad Real1	Santa Cruz de Mudela	3º27'11.95''	38º38'2.69''	A	CR11	?	?	294	236	?	?	174	192	144	152	128	128	111	113	108	108	223	223	211	217
Ciudad Real1	Santa Cruz de Mudela	3º27'11.95''	38º38'2.69''	A	CR12	155	155	160	240	204	208	192	192	138	142	124	128	111	123	102	104	207	221	207	207
Ciudad Real1	Santa Cruz de Mudela	3º27'11.95''	38º38'2.69''	A	CR14	145	151	220	220	204	204	174	188	140	140	132	132	123	123	108	110	233	233	201	213
Ciudad Real1	Santa Cruz de Mudela	3º27'11.95''	38º38'2.69''	A	CR15	143	145	226	228	208	212	174	174	?	?	132	132	111	113	108	110	217	221	213	213
Ciudad Real1	Santa Cruz de Mudela	3º27'11.95''	38º38'2.69''	A	CR16	159	159	224	230	?	?	174	182	138	144	128	132	113	123	104	108	223	233	201	207
Ciudad Real1	Santa Cruz de Mudela	3º27'11.95''	38º38'2.69''	A	CR17	155	165	160	224	204	216	176	192	138	144	128	128	123	127	?	?	221	223	207	215
Ciudad Real1	Santa Cruz de Mudela	3º27'11.95''	38º38'2.69''	A	CR18	155	159	220	224	216	216	188	188	144	144	128	132	111	123	106	108	221	233	207	209
Ciudad Real1	Santa Cruz de Mudela	3º27'11.95''	38º38'2.69''	A	CR19	149	153	220	220	208	224	174	192	?	?	128	128	113	123	102	106	221	221	201	213
Ciudad Real1	Santa Cruz de Mudela	3º27'11.95''	38º38'2.69''	A	CR20	159	159	224	226	?	?	174	192	132	144	132	132	113	115	98	106	209	209	207	207
Ciudad Real1	Santa Cruz de Mudela	3º27'11.95''	38º38'2.69''	A	CR22	149	153	160	230	208	224	174	190	142	144	124	128	113	113	108	112	221	221	197	207
Ciudad Real1	Santa Cruz de Mudela	3º27'11.95''	38º38'2.69''	A	CR23	145	153	158	160	214	216	180	180	?	?	124	128	111	123	104	112	221	221	201	207
Ciudad Real1	Santa Cruz de Mudela	3º27'11.95''	38º38'2.69''	A	CR24	133	145	220	224	210	212	174	184	166	166	124	132	119	127	102	106	231	231	197	209
Ciudad Real1	Santa Cruz de Mudela	3º27'11.95''	38º38'2.69''	A	CR25	143	159	224	226	210	216	188	192	?	?	132	132	111	113	104	106	207	209	?	?
Ciudad Real1	Santa Cruz de Mudela	3º27'11.95''	38º38'2.69''	A	617	147	157	194	220	?	?	188	194	136	146	124	132	119	127	104	104	223	223	205	205
Ciudad Real1	Santa Cruz de Mudela	3º27'11.95''	38º38'2.69''	A	618	147	159	226	228	212	226	188	194	154	154	124	128	?	?	112	112	223	223	201	217
Ciudad Real1	Santa Cruz de Mudela	3º27'11.95''	38º38'2.69''	A	619	151	151	?	?	212	212	176	182	?	?	124	128	115	127	104	108	223	223	205	213
Ciudad Real1	Santa Cruz de Mudela	3º27'11.95''	38º38'2.69''	A	621	159	167	224	226	212	228	176	194	144	154	128	132	?	?	110	112	223	223	197	225
Ciudad Real1	Santa Cruz de Mudela	3º27'11.95''	38º38'2.69''	A	622	153	165	220	220	212	212	190	192	142	148	132	132	109	113	108	112	223	223	201	213
Ciudad Real1	Santa Cruz de Mudela	3º27'11.95''	38º38'2.69''	A	G953	155	157	158	224	208	208	174	174	132	144	128	128	119	123	110	110	217	221	209	211
Ciudad Real1	Santa Cruz de Mudela	3º27'11.95''	38º38'2.69''	A	G956	153	153	158	158	212	212	174	184	140	140	124	124	119	121	102	104	221	221	211	213
Ciudad Real1	Santa Cruz de Mudela	3º27'11.95''	38º38'2.69''	?	G960	149	157	158	226	212	222	188	192	140	140	124	128	113	127	108	108	209	221	201	213
Ciudad Real1	Santa Cruz de Mudela	3º27'11.95''	38º38'2.69''	?	G964	143	163	218	234	208	224	178	178	134	140	128	128	113	113	104	108	209	221	213	219
Ciudad Real1	Santa Cruz de Mudela	3º27'11.95''	38º38'2.69''	A	G965	153	157	222	224	212	218	192	192	138	146	?	?	125	127	?	?	209	221	213	215
Ciudad Real1	Santa Cruz de Mudela	3º27'11.95''	38º38'2.69''	A	G968	?	?	218	222	206	210	174	192	140	142	120	120	113	127	104	110	223	233	207	219
Ciudad Real1	Santa Cruz de Mudela	3º27'11.95''	38º38'2.69''	A	G976	?	?	158	192	212	216	174	184	142	152	128	128	111	119	104	104	209	221	?	?
Ciudad Real1	Santa Cruz de Mudela	3º27'11.95''	38º38'2.69''	A	G980	?	?	158	218	?	?	174	188	140	164	?	?	111	111	108	108	223	223	209	213
Ciudad Real1	Santa Cruz de Mudela	3º27'11.95''	38º38'2.69''	A	G1630	151	151	220	234	?	?	174	184	132	140	124	124	111	129	104	104	223	223	207	211
Ciudad Real1	Santa Cruz de Mudela	3º27'11.95''	38º38'2.69''	A	G1646	143	155	218	224	204	212	168	174	134	146	124	132	111	129	110	112	219	221	201	219
Ciudad Real1	Santa Cruz de Mudela	3º27'11.95''	38º38'2.69''	A	CR121	149	149	226	226	212	218	184	192	134	168	128	128	125	127	106	112	207	207	207	207
Ciudad Real1	Santa Cruz de Mudela	3º27'11.95''	38º38'2.69''	B	CR122	143	155	228	228	210	228	182	192	?	?	128	132	111	113	110	112	217	217	201	207
Ciudad Real1	Santa Cruz de Mudela	3º27'11.95''	38º38'2.69''	A	CR123	149	149	220	224	208	216	186	190	166	166	132	132	111	115	110	110	211	221	213	213
Ciudad Real1	Santa Cruz de Mudela	3º27'11.95''	38º38'2.69''	A	CR124	149	149	?	?	212	?	186	188	168	168	128	128	111	125	?	?	207	223	207	207
Ciudad Real1	Santa Cruz de Mudela	3º27'11.95''	38º38'2.69''	?	CR125	149	149	220	224	208	208	188	190	140	144	124	128	111	113	106	112	209	223	203	215
Ciudad Real1	Santa Cruz de Mudela	3º27'11.95''	38º38'2.69''	A	CR126	143	147	226	226	210	218	186	190	158	158	128	132	125	129	108	108	221	221	213	223
Ciudad Real1	Santa Cruz de Mudela	3º27'11.95''	38º38'2.69''	A	CR127	149	153	?	?	208	208	184	184	?	?	128	128	125	125	?	?	211	221	207	209
Ciudad Real1	Santa Cruz de Mudela	3º27'11.95''	38º38'2.69''	B	CR128	155	155	224	226	210	210	186	192	?	?	132	132	113	115	102	108	221	221	205	207
Ciudad Real1	Santa Cruz de Mudela	3º27'11.95''	38º38'2.69''	B	CR129	153	159	220	220	220	226	188	192	140	140	124	132	111	111	106	106	215	223	213	213
Ciudad Real1	Santa Cruz de Mudela	3º27'11.95''	38º38'2.69''	A	CR130	157	157	220	228	212	220	184	190	?	?	128	144	127	127	102	112	217	221	201	211
Ciudad Real1	Santa Cruz de Mudela	3º27'11.95''	38º38'2.69''	A	CR131	155	155	224	224	208	208	174	186	?	?	124	132	113	115	108	108	221	221	207	209
Ciudad Real1	Santa Cruz de Mudela	3º27'11.95''	38º38'2.69''	A	CR132	143	153	224	226	216	226	186	192	?	?	132	132	111	113	102	104	221	237	201	225
Ciudad Real1	Santa Cruz de Mudela	3º27'11.95''	38º38'2.69''	B	CR133	143	155	?	?	216	228	186	190	?	?	132	132	111	119	110	110	237	237	201	207
Ciudad Real2	Campo de Montiel	2º52'25.76''	38º42'22.7''	A	CMCR1	147	153	224	236	222	222	188	192	138	156	128	132	127	127	?	?	215	221	209	213
Ciudad Real2	Campo de Montiel	2º52'25.76''	38º42'22.7''	A	CMCR2	143	143	296	224	232	234	186	186	140	140	132	132	111	123	106	106	221	221	203	207
Ciudad Real2	Campo de Montiel	2º52'25.76''	38º42'22.7''	A	CMCR3	153	153	220	224	212	218	174	190	130	158	?	?	113	113	106	110	?	?	207	208
Ciudad Real2	Campo de Montiel	2º52'25.76''	38º42'22.7''	A	CMCR4	149	157	222	228	228	228	184	186	138	160	124	136	113	127	108	108	221	221	205	215
Ciudad Real2	Campo de Montiel	2º52'25.76''	38º42'22.7''	A	CMCR5	151	153	224	224	216	224	174	190	166	166	?	?	113	115	116	116	209	219	201	213
Ciudad Real2	Campo de Montiel	2º52'25.76''	38º42'22.7''	A	CMCR7	149	157	224	226	218	218	174	188	156	168	128	128	111	111	104	104	207	215	211	217
Ciudad Real2	Campo de Montiel	2º52'25.76''	38º42'22.7''	A	CMCR8	?	?	224	224	218	218	180	184	160	166	?	?	111	127	106	112	223	231	207	213
Ciudad Real2	Campo de Montiel	2º52'25.76''	38º42'22.7''	A	CMCR9	?	?	220	220	224	230	174	186	138	160	124	124	111	111	?	?	215	215	215	215
Ciudad Real2	Campo de Montiel	2º52'25.76''	38º42'22.7''	A	CMCR10	149	155	220	224	210	210	190	190	144	154	132	132	111	111	106	106	217	217	207	223
Ciudad Real2	Campo de Montiel	2º52'25.76''	38º42'22.7''	A	CMCR11	159	159	296	226	222	236	180	192	140	166	120	132	113	115	106	106	217	221	207	215
Ciudad Real2	Campo de Montiel	2º52'25.76''	38º42'22.7''	A	CMCR13	155	155	228	236	216	216	190	196	154	154	?	?	123	125	?	?	215	215	207	207
Ciudad Real2	Campo de Montiel	2º52'25.76''	38º42'22.7''	B	CMCR14	147	147	162	228	212	216	188	192	144	160	124	124	111	113	116	116	207	221	201	201
Ciudad Real2	Campo de Montiel	2º52'25.76''	38º42'22.7''	A	CMCR15	149	161	228	240	232	232	188	188	160	160	124	128	111	113	?	?	219	219	207	211
Ciudad Real2	Campo de Montiel	2º52'25.76''	38º42'22.7''	A	CMCR16	155	157	222	224	208	232	186	192	134	166	132	132	113	127	?	?	?	?	209	223
Ciudad Real2	Campo de Montiel	2º52'25.76''	38º42'22.7''	A	CMCR17	149	149	162	226	204	212	186	192	142	160	124	128	111	113	106	116	?	?	201	213
Ciudad Real2	Campo de Montiel	2º52'25.76''	38º42'22.7''	A	CMCR18	159	159	222	224	224	230	186	188	168	168	128	132	111	113	104	104	215	221	201	207
Ciudad Real2	Campo de Montiel	2º52'25.76''	38º42'22.7''	A	CMCR21	155	155	224	224	210	228	188	190	166	166	128	132	111	113	104	112	217	217	213	215
Ciudad Real2	Campo de Montiel	2º52'25.76''	38º42'22.7''	B	CMCR23	?	?	220	228	?	?	190	192	140	140	128	128	113	113	106	106	215	221	205	209
Ciudad Real2	Campo de Montiel	2º52'25.76''	38º42'22.7''	A	CMCR24	145	153	224	230	216	218	174	190	138	166	132	132	111	111	96	96	?	?	201	213
Ciudad Real2	Campo de Montiel	2º52'25.76''	38º42'22.7''	B	CMCR25	149	155	220	236	208	216	192	192	140	160	128	144	111	115	112	112	215	221	207	215
Ciudad Real2	Campo de Montiel	2º52'25.76''	38º42'22.7''	A	CMCR26	?	?	162	226	208	208	182	188	142	160	?	?	113	127	?	?	209	209	213	223
Ciudad Real2	Campo de Montiel	2º52'25.76''	38º42'22.7''	A	CMCR27	143	143	218	236	210	224	184	184	132	132	124	128	113	115	112	112	?	?	201	215
Ciudad Real2	Campo de Montiel	2º52'25.76''	38º42'22.7''	A	CMCR28	145	153	224	230	210	228	184	186	140	154	128	132	111	113	110	110	221	221	205	207
Ciudad Real2	Campo de Montiel	2º52'25.76''	38º42'22.7''	A	CMCR29	151	161	222	224	216	218	186	188	160	160	128	132	115	127	108	108	221	221	201	213
Ciudad Real2	Campo de Montiel	2º52'25.76''	38º42'22.7''	A	CMCR31	145	147	218	220	218	218	174	184	140	158	?	?	125	125	?	?	209	223	213	225
Ciudad Real2	Campo de Montiel	2º52'25.76''	38º42'22.7''	A	CMCR32	151	151	196	220	216	218	182	184	134	142	?	?	111	115	?	?	223	223	207	207
Ciudad Real2	Campo de Montiel	2º52'25.76''	38º42'22.7''	A	CMCR33	155	155	224	226	218	226	184	186	138	156	?	?	111	123	?	?	221	221	203	207
Ciudad Real3	Almodóvar del Campo. Finca La Garganta	4º33'5.37''	38º32'40.88''	B	1774	151	159	158	218	198	212	188	192	160	168	124	132	113	113	108	108	221	221	203	207
Ciudad Real3	Almodóvar del Campo. Finca La Garganta	4º33'5.37''	38º32'40.88''	B	1776	155	157	158	226	222	226	180	188	168	168	124	132	113	119	?	?	217	221	?	?
Ciudad Real3	Almodóvar del Campo. Finca La Garganta	4º33'5.37''	38º32'40.88''	B	1782	145	157	224	234	198	218	186	192	140	160	124	128	113	113	106	108	221	221	207	211
Ciudad Real3	Almodóvar del Campo. Finca La Garganta	4º33'5.37''	38º32'40.88''	B	1793	149	157	218	224	208	216	186	188	138	140	128	132	?	?	112	112	?	?	?	?
Ciudad Real3	Almodóvar del Campo. Finca La Garganta	4º33'5.37''	38º32'40.88''	B	1794	149	157	222	224	208	208	174	188	144	168	128	128	113	127	108	108	221	221	?	?
Ciudad Real3	Almodóvar del Campo. Finca La Garganta	4º33'5.37''	38º32'40.88''	A	1772	147	149	222	234	218	230	188	188	144	168	128	132	111	123	110	110	?	?	201	201
Ciudad Real3	Almodóvar del Campo. Finca La Garganta	4º33'5.37''	38º32'40.88''	A	1773	149	159	158	218	212	228	?	?	134	154	128	132	111	113	106	110	221	227	195	213
Ciudad Real3	Almodóvar del Campo. Finca La Garganta	4º33'5.37''	38º32'40.88''	A	1775	143	157	158	234	212	228	186	188	138	142	128	132	113	123	106	106	207	221	201	201
Ciudad Real3	Almodóvar del Campo. Finca La Garganta	4º33'5.37''	38º32'40.88''	A	1777	157	157	218	232	206	208	186	188	140	140	120	132	113	115	100	112	221	223	195	211
Ciudad Real3	Almodóvar del Campo. Finca La Garganta	4º33'5.37''	38º32'40.88''	A	1778	149	157	160	224	214	214	186	186	150	168	124	128	119	119	112	112	209	209	207	207
Ciudad Real3	Almodóvar del Campo. Finca La Garganta	4º33'5.37''	38º32'40.88''	A	1779	151	159	218	224	206	222	186	186	138	156	128	132	115	115	102	106	221	221	205	211
Ciudad Real3	Almodóvar del Campo. Finca La Garganta	4º33'5.37''	38º32'40.88''	A	1780	157	157	222	224	226	226	174	186	?	?	124	132	111	113	102	108	221	221	201	213
Ciudad Real3	Almodóvar del Campo. Finca La Garganta	4º33'5.37''	38º32'40.88''	A	1781	149	151	158	228	214	214	188	190	138	140	124	128	113	127	104	110	221	233	205	211
Ciudad Real3	Almodóvar del Campo. Finca La Garganta	4º33'5.37''	38º32'40.88''	A	1783	157	157	220	236	210	218	180	190	144	144	128	128	111	111	108	114	209	221	201	213
Ciudad Real3	Almodóvar del Campo. Finca La Garganta	4º33'5.37''	38º32'40.88''	A	1785	137	141	222	224	206	214	174	186	150	168	128	132	111	123	98	108	217	221	201	207
Ciudad Real3	Almodóvar del Campo. Finca La Garganta	4º33'5.37''	38º32'40.88''	A	1786	149	159	228	234	222	226	174	186	138	168	128	128	113	123	108	108	217	223	211	211
Ciudad Real3	Almodóvar del Campo. Finca La Garganta	4º33'5.37''	38º32'40.88''	A	1787	153	157	194	224	214	226	174	174	142	150	124	128	115	115	100	108	217	221	203	203
Ciudad Real3	Almodóvar del Campo. Finca La Garganta	4º33'5.37''	38º32'40.88''	A	1788	139	151	194	218	208	216	184	190	124	150	120	132	113	123	104	108	221	221	203	213
Ciudad Real3	Almodóvar del Campo. Finca La Garganta	4º33'5.37''	38º32'40.88''	A	1789	149	153	158	224	214	214	174	186	144	154	124	132	113	123	106	108	221	221	203	215
Ciudad Real3	Almodóvar del Campo. Finca La Garganta	4º33'5.37''	38º32'40.88''	A	1790	155	155	218	222	214	214	?	?	140	140	124	128	113	115	108	110	211	221	?	?
Ciudad Real3	Almodóvar del Campo. Finca La Garganta	4º33'5.37''	38º32'40.88''	A	1791	151	151	158	228	204	218	186	188	144	158	128	132	113	123	102	108	217	231	205	213
Ciudad Real3	Almodóvar del Campo. Finca La Garganta	4º33'5.37''	38º32'40.88''	A	1795	159	159	192	218	208	222	184	190	154	154	124	128	111	127	108	108	221	221	?	?
Ciudad Real3	Almodóvar del Campo. Finca La Garganta	4º33'5.37''	38º32'40.88''	A	LG1	149	151	?	?	212	218	174	188	?	?	128	128	131	135	108	108	225	225	215	219
Ciudad Real3	Almodóvar del Campo. Finca La Garganta	4º33'5.37''	38º32'40.88''	A	LG2	153	157	162	162	210	214	174	174	?	?	128	128	115	127	110	110	217	217	203	215
Ciudad Real3	Almodóvar del Campo. Finca La Garganta	4º33'5.37''	38º32'40.88''	A	LG3	145	161	230	230	214	232	174	188	?	?	128	128	111	123	98	108	221	221	203	205
Ciudad Real3	Almodóvar del Campo. Finca La Garganta	4º33'5.37''	38º32'40.88''	A	LG4	147	149	226	226	214	214	188	188	?	?	124	128	111	123	108	108	221	221	201	213
Ciudad Real3	Almodóvar del Campo. Finca La Garganta	4º33'5.37''	38º32'40.88''	A	LG5	153	153	226	226	208	222	182	186	?	?	124	124	113	123	108	108	221	221	205	209
Ciudad Real3	Almodóvar del Campo. Finca La Garganta	4º33'5.37''	38º32'40.88''	B	LG6	143	151	?	?	206	222	186	186	?	?	124	128	111	125	108	108	221	221	195	205
Ciudad Real3	Almodóvar del Campo. Finca La Garganta	4º33'5.37''	38º32'40.88''	A	LG7	159	159	?	?	214	222	186	190	?	?	128	128	111	123	108	108	221	221	203	207
Ciudad Real3	Almodóvar del Campo. Finca La Garganta	4º33'5.37''	38º32'40.88''	?	LG1784	?	?	224	226	112	164	174	174	128	128	100	132	111	113	106	106	?	?	205	205
Ciudad Real3	Almodóvar del Campo. Finca La Garganta	4º33'5.37''	38º32'40.88''	A	LG1792	147	149	224	226	204	230	184	184	140	144	132	132	111	131	106	108	221	221	203	205
Ciudad Real3	Almodóvar del Campo. Finca La Garganta	4º33'5.37''	38º32'40.88''	A	LG8	157	159	224	226	218	226	192	192	140	156	124	132	111	127	108	108	221	221	207	223
Ciudad Real3	Almodóvar del Campo. Finca La Garganta	4º33'5.37''	38º32'40.88''	A	LG9	149	149	194	202	232	232	190	192	138	140	128	128	127	129	92	104	?	?	201	217
Ciudad Real3	Almodóvar del Campo. Finca La Garganta	4º33'5.37''	38º32'40.88''	A	LG12	153	157	162	224	206	232	188	190	144	154	124	132	111	123	102	114	221	221	203	207
Ciudad Real3	Almodóvar del Campo. Finca La Garganta	4º33'5.37''	38º32'40.88''	A	LG13	147	147	152	202	214	224	174	190	144	144	128	128	111	113	102	104	209	217	201	205
Ciudad Real3	Almodóvar del Campo. Finca La Garganta	4º33'5.37''	38º32'40.88''	A	LG15	159	159	152	226	206	216	174	192	144	156	128	128	131	131	104	106	?	?	209	213
Ciudad Real3	Almodóvar del Campo. Finca La Garganta	4º33'5.37''	38º32'40.88''	A	LG16	139	161	194	224	212	214	186	188	140	156	120	128	113	131	108	114	209	209	207	207
Ciudad Real3	Almodóvar del Campo. Finca La Garganta	4º33'5.37''	38º32'40.88''	A	LG17	149	153	160	202	162	212	174	194	140	156	?	?	123	123	104	106	221	221	201	205
Ciudad Real3	Almodóvar del Campo. Finca La Garganta	4º33'5.37''	38º32'40.88''	A	LG18	?	?	140	152	162	198	174	190	134	140	132	132	123	127	92	106	?	?	199	199
Ciudad Real3	Almodóvar del Campo. Finca La Garganta	4º33'5.37''	38º32'40.88''	A	LG19	153	161	218	236	198	232	186	190	140	144	120	128	123	123	106	108	221	221	201	209
Ciudad Real3	Almodóvar del Campo. Finca La Garganta	4º33'5.37''	38º32'40.88''	A	LG20	?	?	218	226	198	216	174	182	142	144	128	128	111	131	108	108	207	221	201	219
Ciudad Real3	Almodóvar del Campo. Finca La Garganta	4º33'5.37''	38º32'40.88''	B	LG21	139	139	140	162	198	214	174	182	140	170	124	132	111	113	104	108	217	221	201	203
Ciudad Real3	Almodóvar del Campo. Finca La Garganta	4º33'5.37''	38º32'40.88''	B	LG22	137	143	224	224	206	232	174	186	170	170	124	132	113	123	98	106	217	221	201	201
Ciudad Real3	Almodóvar del Campo. Finca La Garganta	4º33'5.37''	38º32'40.88''	?	LG25	139	153	220	232	208	208	186	190	?	?	128	132	113	115	102	112	221	233	203	205
Ciudad Real3	Almodóvar del Campo. Finca La Garganta	4º33'5.37''	38º32'40.88''	B	LG26	?	?	220	224	198	222	186	190	144	152	128	132	115	123	110	110	221	221	201	219
Ciudad Real3	Almodóvar del Campo. Finca La Garganta	4º33'5.37''	38º32'40.88''	B	LG27	149	159	194	220	208	222	188	190	134	134	124	128	123	125	104	106	221	221	203	207
Ciudad Real3	Almodóvar del Campo. Finca La Garganta	4º33'5.37''	38º32'40.88''	?	LG28	?	?	230	230	198	198	184	186	142	144	132	132	?	?	?	?	?	?	211	215
Ciudad Real3	Almodóvar del Campo. Finca La Garganta	4º33'5.37''	38º32'40.88''	B	LG123	145	145	110	140	210	210	174	186	138	144	128	128	111	129	102	102	?	?	223	223
Ciudad Real3	Almodóvar del Campo. Finca La Garganta	4º33'5.37''	38º32'40.88''	B	LG124	157	157	152	162	162	210	184	186	138	140	128	128	111	113	108	108	213	213	213	219
Ciudad Real3	Almodóvar del Campo. Finca La Garganta	4º33'5.37''	38º32'40.88''	B	LG125	145	145	152	220	212	212	188	188	144	160	116	116	111	113	102	102	211	213	209	219
Albacete	Sierra de Alcaraz	2º13'5.44''	38º58'14.99''	A	CBD1	141	151	192	224	210	226	174	192	144	158	128	132	113	127	?	?	223	223	217	223
Albacete	Sierra de Alcaraz	2º13'5.44''	38º58'14.99''	A	CBD3	?	?	192	224	210	210	184	186	158	158	128	132	113	113	110	110	209	221	?	?
Albacete	Sierra de Alcaraz	2º13'5.44''	38º58'14.99''	A	AB1	155	155	?	?	212	228	186	190	?	?	128	132	127	129	106	106	203	203	197	203
Albacete	Sierra de Alcaraz	2º13'5.44''	38º58'14.99''	A	AB2	143	149	?	?	206	210	190	192	?	?	124	132	115	125	114	114	215	215	203	211
Albacete	Sierra de Alcaraz	2º13'5.44''	38º58'14.99''	B	AB3	141	145	220	220	162	224	174	190	144	168	132	132	127	129	106	108	?	?	199	207
Albacete	Sierra de Alcaraz	2º13'5.44''	38º58'14.99''	B	AB5	139	149	220	228	206	232	188	190	138	138	132	136	111	127	106	110	?	?	207	209
Albacete	Sierra de Alcaraz	2º13'5.44''	38º58'14.99''	B	AB6	145	145	220	228	164	232	190	192	?	?	120	128	113	115	90	106	?	?	207	215
Albacete	Sierra de Alcaraz	2º13'5.44''	38º58'14.99''	B	AB7	149	161	162	194	134	164	174	190	134	168	132	132	113	129	104	106	215	217	?	?
Albacete	Sierra de Alcaraz	2º13'5.44''	38º58'14.99''	B	AB12	153	163	?	?	210	210	174	192	?	?	132	132	113	127	?	?	213	215	209	215
Albacete	Sierra de Alcaraz	2º13'5.44''	38º58'14.99''	B	AB14	153	157	?	?	206	228	174	190	?	?	132	132	111	129	108	110	203	213	209	213
Albacete	Sierra de Alcaraz	2º13'5.44''	38º58'14.99''	B	AB15	141	141	194	220	210	212	180	182	134	134	132	132	111	113	110	114	?	?	?	?
Albacete	Sierra de Alcaraz	2º13'5.44''	38º58'14.99''	A	AB16	143	149	230	238	206	210	190	192	160	168	124	132	115	125	114	114	?	?	203	211
Albacete	Sierra de Alcaraz	2º13'5.44''	38º58'14.99''	A	AB17	143	145	234	238	206	228	188	188	160	168	128	128	129	131	108	108	?	?	205	207
Albacete	Sierra de Alcaraz	2º13'5.44''	38º58'14.99''	B	AB20	155	155	220	220	224	226	184	190	138	168	132	136	111	111	108	110	?	?	209	211
Albacete	Sierra de Alcaraz	2º13'5.44''	38º58'14.99''	B	AB21	?	?	224	236	228	228	188	190	134	142	132	132	111	129	106	106	?	?	209	211
Albacete	Sierra de Alcaraz	2º13'5.44''	38º58'14.99''	B	AB22	143	143	196	220	212	228	180	182	134	174	132	132	111	115	108	114	203	207	?	?
Albacete	Sierra de Alcaraz	2º13'5.44''	38º58'14.99''	B	AB23	141	155	196	234	212	218	182	188	134	156	128	132	113	127	110	110	211	217	209	209
Albacete	Sierra de Alcaraz	2º13'5.44''	38º58'14.99''	B	AB25	151	151	220	224	226	226	188	192	138	138	132	136	111	115	106	108	221	221	203	207
Albacete	Sierra de Alcaraz	2º13'5.44''	38º58'14.99''	B	AB29	153	153	220	236	202	212	180	188	146	160	120	132	115	127	106	108	203	209	203	211
Albacete	Sierra de Alcaraz	2º13'5.44''	38º58'14.99''	A	AB30	141	141	220	238	206	226	190	192	134	166	136	136	111	127	110	110	209	213	203	209
Albacete	Sierra de Alcaraz	2º13'5.44''	38º58'14.99''	A	AB31	145	155	238	240	206	218	180	190	168	168	124	132	127	129	106	106	203	215	201	203
Albacete	Sierra de Alcaraz	2º13'5.44''	38º58'14.99''	A	AB32	149	155	194	236	226	228	188	190	132	168	128	132	111	127	106	106	203	213	203	207
Albacete	Sierra de Alcaraz	2º13'5.44''	38º58'14.99''	A	AB34	151	155	226	234	212	228	180	182	134	134	128	132	111	127	106	108	203	231	207	211
Albacete	Sierra de Alcaraz	2º13'5.44''	38º58'14.99''	A	AB35	143	143	234	238	206	228	180	188	134	134	128	128	115	131	106	106	203	215	?	?
Albacete	Sierra de Alcaraz	2º13'5.44''	38º58'14.99''	A	AB38	155	155	236	236	212	228	186	190	146	166	128	132	127	129	102	106	203	203	197	203
Cáceres1	Valencia de Alcántara	7º14'38.67''	39º24'57.74''	A	CC1	155	159	222	228	208	228	174	188	150	152	128	132	113	127	108	110	221	221	207	211
Cáceres1	Valencia de Alcántara	7º14'38.67''	39º24'57.74''	A	CC2	157	159	218	236	214	230	168	174	150	150	120	128	111	129	?	?	221	221	203	203
Cáceres1	Valencia de Alcántara	7º14'38.67''	39º24'57.74''	A	CC3	?	?	224	224	212	228	174	174	146	150	132	132	119	127	108	110	221	221	213	213
Cáceres1	Valencia de Alcántara	7º14'38.67''	39º24'57.74''	A	CC4	145	159	218	222	212	228	174	174	146	154	128	132	129	129	108	110	221	221	207	209
Cáceres1	Valencia de Alcántara	7º14'38.67''	39º24'57.74''	A	CC5	157	157	222	248	206	228	174	174	128	132	132	136	113	127	106	108	213	213	203	221
Cáceres1	Valencia de Alcántara	7º14'38.67''	39º24'57.74''	A	CC6	159	159	220	220	212	230	174	192	150	154	?	?	111	127	106	108	221	221	209	211
Cáceres1	Valencia de Alcántara	7º14'38.67''	39º24'57.74''	A	CC7	157	157	218	236	212	228	174	192	132	150	?	?	113	127	106	110	221	221	213	213
Cáceres1	Valencia de Alcántara	7º14'38.67''	39º24'57.74''	B	CC8	157	157	?	?	214	226	184	188	134	146	124	132	111	119	108	108	207	221	?	?
Cáceres1	Valencia de Alcántara	7º14'38.67''	39º24'57.74''	A	CC9	157	157	218	222	208	208	186	190	124	134	132	132	113	127	96	100	227	233	211	215
Cáceres1	Valencia de Alcántara	7º14'38.67''	39º24'57.74''	A	CC10	159	163	222	222	210	230	182	188	150	154	132	132	111	123	106	108	227	233	205	223
Cáceres2	Santa Marta de Magasca	6º5'59.53''	39º29'59.81''	A	BA1	155	155	220	220	208	210	184	188	130	164	128	132	113	119	106	112	227	231	207	213
Cáceres2	Santa Marta de Magasca	6º5'59.53''	39º29'59.81''	A	BA2	139	155	220	224	210	228	182	186	152	156	124	128	119	119	112	112	221	223	205	213
Cáceres2	Santa Marta de Magasca	6º5'59.53''	39º29'59.81''	A	BA3	145	161	224	228	210	218	184	190	142	154	128	128	127	129	104	106	223	231	205	205
Cáceres2	Santa Marta de Magasca	6º5'59.53''	39º29'59.81''	A	BA4	147	149	224	236	210	228	184	190	138	138	128	128	127	131	106	106	209	217	203	215
Cáceres2	Santa Marta de Magasca	6º5'59.53''	39º29'59.81''	A	BA5	145	159	220	238	212	212	186	190	142	142	120	132	115	119	112	112	209	209	209	219
Cáceres2	Santa Marta de Magasca	6º5'59.53''	39º29'59.81''	A	BA6	155	157	226	228	210	210	190	192	142	142	128	132	127	131	102	104	217	221	211	217
Cáceres2	Santa Marta de Magasca	6º5'59.53''	39º29'59.81''	B	BA7	133	133	220	226	212	224	190	190	130	166	128	128	113	127	110	110	209	223	209	215
Cáceres2	Santa Marta de Magasca	6º5'59.53''	39º29'59.81''	A	BA8	149	153	226	228	210	212	184	190	160	160	128	132	115	131	106	106	221	221	203	207
Cáceres2	Santa Marta de Magasca	6º5'59.53''	39º29'59.81''	A	BA9	?	?	220	226	208	228	180	190	160	162	?	?	131	133	106	106	213	221	203	213
Cáceres2	Santa Marta de Magasca	6º5'59.53''	39º29'59.81''	A	BA10	159	159	226	228	226	226	182	190	138	170	116	132	119	127	106	110	221	221	207	219
Cáceres2	Santa Marta de Magasca	6º5'59.53''	39º29'59.81''	A	BA11	153	153	228	238	212	218	188	192	130	130	128	128	113	131	106	110	209	209	205	207
Cáceres2	Santa Marta de Magasca	6º5'59.53''	39º29'59.81''	A	BA12	155	155	220	220	212	228	186	192	134	162	128	128	123	131	104	104	?	?	205	205
Cáceres2	Santa Marta de Magasca	6º5'59.53''	39º29'59.81''	B	BA13	159	159	224	228	210	210	190	194	142	156	128	132	111	123	108	110	221	221	210	213
Cáceres2	Santa Marta de Magasca	6º5'59.53''	39º29'59.81''	A	BA14	147	155	226	228	198	228	180	190	142	142	128	136	113	113	108	108	213	221	203	213
Cáceres2	Santa Marta de Magasca	6º5'59.53''	39º29'59.81''	A	BA15	155	155	224	228	198	226	186	186	132	132	?	?	111	127	106	110	221	221	217	219
Cáceres2	Santa Marta de Magasca	6º5'59.53''	39º29'59.81''	A	BA16	133	157	224	238	198	210	190	190	146	146	128	128	?	?	104	106	221	223	213	217
Cáceres2	Santa Marta de Magasca	6º5'59.53''	39º29'59.81''	A	BA17	155	159	220	228	210	212	184	184	130	154	124	124	111	111	106	110	221	223	213	214
Cáceres2	Santa Marta de Magasca	6º5'59.53''	39º29'59.81''	A	BA18	145	153	220	226	210	210	186	192	174	174	128	128	111	129	104	104	221	221	207	207
Cáceres2	Santa Marta de Magasca	6º5'59.53''	39º29'59.81''	A	BA19	147	147	226	236	210	212	180	188	160	166	120	124	123	131	104	106	209	209	211	217
Cáceres2	Santa Marta de Magasca	6º5'59.53''	39º29'59.81''	A	BA20	155	155	228	228	198	208	188	190	138	142	128	128	111	119	106	106	221	227	203	217
Cáceres2	Santa Marta de Magasca	6º5'59.53''	39º29'59.81''	A	BA21	145	159	228	228	210	210	190	190	130	148	124	128	111	127	104	104	207	207	209	217
Cáceres2	Santa Marta de Magasca	6º5'59.53''	39º29'59.81''	A	BA22	?	?	220	220	210	210	186	190	160	160	128	128	111	111	104	106	?	?	205	209
Cáceres2	Santa Marta de Magasca	6º5'59.53''	39º29'59.81''	A	BA23	161	161	230	236	198	210	192	194	148	148	128	128	113	123	104	112	221	223	201	213
Cáceres2	Santa Marta de Magasca	6º5'59.53''	39º29'59.81''	A	BA24	155	155	224	226	198	210	186	186	130	162	124	128	119	131	106	106	207	207	199	203
Cáceres2	Santa Marta de Magasca	6º5'59.53''	39º29'59.81''	A	BA26	145	155	226	228	210	226	188	188	138	142	128	128	115	129	108	112	?	?	217	219
Cáceres2	Santa Marta de Magasca	6º5'59.53''	39º29'59.81''	A	BA27	155	159	224	226	210	210	182	188	138	138	128	132	123	127	104	108	213	221	213	221
Cáceres2	Santa Marta de Magasca	6º5'59.53''	39º29'59.81''	B	BA28	133	155	224	238	208	208	184	186	152	152	128	128	125	127	104	104	231	231	207	213
Cáceres2	Santa Marta de Magasca	6º5'59.53''	39º29'59.81''	A	BA29	155	159	228	228	210	226	188	188	148	148	128	128	115	119	106	106	231	231	207	213
Badajoz1	Hornachos	6º4'10.81''	38º33'18.38''	A	BA30	151	159	224	228	210	210	174	188	154	154	132	140	123	127	106	106	227	227	201	213
Badajoz1	Hornachos	6º4'10.81''	38º33'18.38''	A	BA31	143	159	224	228	204	218	174	180	144	156	132	132	115	125	104	110	221	221	213	213
Badajoz1	Hornachos	6º4'10.81''	38º33'18.38''	A	BA32	149	153	224	224	218	232	174	174	152	156	124	128	119	129	112	112	221	221	211	213
Badajoz1	Hornachos	6º4'10.81''	38º33'18.38''	A	BA33	151	155	228	228	204	210	174	188	144	156	128	128	127	129	108	108	227	231	211	213
Badajoz1	Hornachos	6º4'10.81''	38º33'18.38''	A	BA34	143	155	224	224	202	204	174	174	144	160	124	136	115	127	102	106	221	221	205	215
Badajoz1	Hornachos	6º4'10.81''	38º33'18.38''	A	BA35	143	155	228	246	204	210	188	192	152	158	128	132	129	133	106	112	223	223	201	215
Badajoz1	Hornachos	6º4'10.81''	38º33'18.38''	A	BA36	143	159	228	228	210	222	174	192	150	166	132	132	115	127	108	114	221	227	201	211
Badajoz1	Hornachos	6º4'10.81''	38º33'18.38''	A	BA37	145	159	220	224	210	214	174	192	150	156	128	128	125	133	106	106	219	227	197	211
Badajoz1	Hornachos	6º4'10.81''	38º33'18.38''	A	BA38	143	149	232	234	200	200	180	192	142	156	132	136	115	115	106	108	227	231	201	203
Badajoz1	Hornachos	6º4'10.81''	38º33'18.38''	A	BA39	143	159	224	226	212	224	184	184	144	148	124	136	125	131	100	100	221	231	201	223
Badajoz1	Hornachos	6º4'10.81''	38º33'18.38''	A	BA40	149	161	228	232	198	212	174	174	148	166	132	136	113	115	114	114	221	227	221	231
Badajoz1	Hornachos	6º4'10.81''	38º33'18.38''	A	BA41	143	143	224	224	210	210	174	174	148	156	132	136	119	119	108	110	223	233	211	217
Badajoz1	Hornachos	6º4'10.81''	38º33'18.38''	B	BA42	159	159	224	224	210	226	188	188	146	166	132	132	125	127	106	106	227	231	213	213
Badajoz1	Hornachos	6º4'10.81''	38º33'18.38''	A	BA43	143	155	228	228	198	210	174	174	144	144	128	132	123	133	110	110	221	227	215	215
Badajoz1	Hornachos	6º4'10.81''	38º33'18.38''	A	BA44	151	153	224	224	210	210	174	182	154	162	124	128	115	115	106	108	227	233	217	231
Badajoz1	Hornachos	6º4'10.81''	38º33'18.38''	A	BA45	159	159	228	228	206	208	174	186	122	144	128	132	127	129	106	108	221	223	205	211
Badajoz1	Hornachos	6º4'10.81''	38º33'18.38''	A	BA46	161	161	224	228	162	210	174	180	144	156	128	132	125	127	110	110	221	227	193	199
Badajoz1	Hornachos	6º4'10.81''	38º33'18.38''	A	BA47	153	159	224	224	198	210	174	188	150	170	132	132	115	127	108	108	223	227	213	219
Badajoz1	Hornachos	6º4'10.81''	38º33'18.38''	A	BA48	143	151	224	244	204	222	174	186	144	156	128	132	119	123	106	106	221	231	201	205
Badajoz1	Hornachos	6º4'10.81''	38º33'18.38''	B	PULGAR1	145	161	218	238	212	212	174	174	156	164	124	140	111	111	110	112	209	209	203	209
Badajoz2	Azuaga. Finca Magoilla	5º40'40.12''	38º15'34.87''	A	BA49	143	159	224	224	198	228	174	174	144	158	124	128	115	129	102	106	223	223	199	215
Badajoz2	Azuaga. Finca Magoilla	5º40'40.12''	38º15'34.87''	B	BA50	151	161	220	224	218	222	174	180	156	160	128	128	123	129	102	102	221	227	201	201
Badajoz2	Azuaga. Finca Magoilla	5º40'40.12''	38º15'34.87''	A	BA51	141	151	228	230	210	226	?	?	142	144	132	140	125	127	104	112	227	231	197	215
Badajoz2	Azuaga. Finca Magoilla	5º40'40.12''	38º15'34.87''	A	BA52	151	153	230	234	210	224	184	188	144	144	136	144	115	125	106	110	221	227	201	209
Badajoz2	Azuaga. Finca Magoilla	5º40'40.12''	38º15'34.87''	A	BA53	151	159	224	228	204	210	174	188	152	156	132	140	111	127	102	112	219	221	209	215
Badajoz2	Azuaga. Finca Magoilla	5º40'40.12''	38º15'34.87''	A	BA54	155	163	228	228	222	230	174	186	148	156	108	128	111	129	112	112	221	227	215	215
Badajoz2	Azuaga. Finca Magoilla	5º40'40.12''	38º15'34.87''	A	BA55	155	161	224	224	210	212	184	186	156	170	128	140	113	127	106	110	219	221	209	213
Badajoz2	Azuaga. Finca Magoilla	5º40'40.12''	38º15'34.87''	A	BA56	133	161	224	228	210	228	174	186	132	132	128	132	113	125	106	112	223	227	201	211
Badajoz2	Azuaga. Finca Magoilla	5º40'40.12''	38º15'34.87''	A	BA57	143	155	224	236	162	162	184	188	144	170	128	128	123	129	104	106	221	221	209	213
Badajoz2	Azuaga. Finca Magoilla	5º40'40.12''	38º15'34.87''	B	BA58	141	161	224	236	208	212	174	188	138	158	124	132	119	133	108	108	219	223	201	215
Badajoz2	Azuaga. Finca Magoilla	5º40'40.12''	38º15'34.87''	A	BA59	149	163	224	224	198	198	174	184	144	156	128	128	113	119	108	110	221	227	211	219
Badajoz2	Azuaga. Finca Magoilla	5º40'40.12''	38º15'34.87''	A	BA60	151	163	220	228	204	204	174	192	156	156	132	136	119	127	108	108	227	231	217	221
Badajoz2	Azuaga. Finca Magoilla	5º40'40.12''	38º15'34.87''	A	BA61	159	161	224	224	208	208	?	?	150	150	128	132	113	123	106	106	217	221	205	217
Badajoz2	Azuaga. Finca Magoilla	5º40'40.12''	38º15'34.87''	A	BA62	143	149	224	228	214	226	184	192	144	158	128	132	119	133	106	112	231	231	205	221
Badajoz2	Azuaga. Finca Magoilla	5º40'40.12''	38º15'34.87''	A	BA63	159	167	230	232	210	234	174	186	144	158	128	132	123	125	100	100	223	223	201	219
Badajoz2	Azuaga. Finca Magoilla	5º40'40.12''	38º15'34.87''	A	BA64	133	143	224	232	204	210	?	?	144	158	132	140	113	129	100	106	231	231	211	217
Badajoz2	Azuaga. Finca Magoilla	5º40'40.12''	38º15'34.87''	A	BA65	149	153	234	236	220	220	186	188	144	158	132	132	127	127	106	110	223	227	211	213
Badajoz2	Azuaga. Finca Magoilla	5º40'40.12''	38º15'34.87''	B	BA66	151	161	226	228	210	226	174	180	156	160	128	136	125	129	110	110	221	231	197	213
Badajoz2	Azuaga. Finca Magoilla	5º40'40.12''	38º15'34.87''	A	BA67	155	165	224	224	210	210	?	?	138	150	128	128	115	129	102	106	221	221	205	209
Badajoz2	Azuaga. Finca Magoilla	5º40'40.12''	38º15'34.87''	A	BA68	149	159	224	224	204	204	?	?	138	154	128	132	115	123	100	100	221	227	201	201
Badajoz2	Azuaga. Finca Magoilla	5º40'40.12''	38º15'34.87''	A	BA69	143	155	224	224	208	210	?	?	144	160	128	132	111	125	106	106	223	227	215	219
Badajoz2	Azuaga. Finca Magoilla	5º40'40.12''	38º15'34.87''	A	BA70	149	149	228	234	210	222	174	180	144	160	128	132	111	113	108	108	227	227	201	211
Badajoz2	Azuaga. Finca Magoilla	5º40'40.12''	38º15'34.87''	A	BA71	151	151	230	236	222	234	?	?	144	160	128	132	125	131	106	108	217	231	201	201
Badajoz2	Azuaga. Finca Magoilla	5º40'40.12''	38º15'34.87''	A	BA72	143	151	224	228	?	?	186	188	150	156	132	140	125	127	106	108	221	221	199	217
Badajoz2	Azuaga. Finca Magoilla	5º40'40.12''	38º15'34.87''	A	BA73	151	159	226	228	?	?	174	186	146	154	128	128	125	133	106	110	221	221	209	215
Badajoz2	Azuaga. Finca Magoilla	5º40'40.12''	38º15'34.87''	A	BA74	149	153	232	232	?	?	?	?	142	148	128	128	127	129	106	108	217	221	201	215
Badajoz2	Azuaga. Finca Magoilla	5º40'40.12''	38º15'34.87''	A	BA75	149	159	228	232	?	?	174	186	156	158	128	132	125	133	104	110	223	227	213	213
Badajoz2	Azuaga. Finca Magoilla	5º40'40.12''	38º15'34.87''	A	BA76	161	163	228	232	208	212	186	190	148	156	132	132	125	125	106	106	219	227	197	213
Badajoz2	Azuaga. Finca Magoilla	5º40'40.12''	38º15'34.87''	A	BA77	143	149	228	228	210	228	174	188	150	156	128	140	125	129	106	110	221	227	215	221
Jaén2	Vilches	3º32'28.96''	38º13'18.23''	B	VIL1	151	155	224	230	204	212	174	174	142	150	128	132	123	125	106	106	221	221	213	215
Jaén2	Vilches	3º32'28.96''	38º13'18.23''	B	VIL2	145	145	226	228	208	230	186	188	?	?	132	136	111	111	102	104	213	213	213	219
Jaén1	Andújar	4º4'37.63''	38º5'38.06''	B	1731	159	159	224	226	206	228	174	180	148	148	128	132	127	127	?	?	221	227	213	213
Jaén1	Andújar	4º4'37.63''	38º5'38.06''	A	1729	155	159	222	222	210	212	174	192	138	148	128	132	125	125	124	124	?	?	?	?
Jaén1	Andújar	4º4'37.63''	38º5'38.06''	A	1730	159	159	222	222	228	232	186	188	154	154	128	128	127	127	?	?	221	223	201	213
Jaén1	Andújar	4º4'37.63''	38º5'38.06''	A	1732	159	159	222	222	228	232	186	188	138	154	128	128	127	127	88	110	221	223	201	211
Jaén1	Andújar	4º4'37.63''	38º5'38.06''	A	1733	?	?	222	222	298	226	188	190	142	158	120	120	111	127	112	112	223	223	197	201
Jaén1	Andújar	4º4'37.63''	38º5'38.06''	A	1735	135	151	218	228	204	210	174	184	142	148	128	132	123	131	110	110	227	227	209	209
Jaén1	Andújar	4º4'37.63''	38º5'38.06''	A	1737	?	?	222	222	198	226	188	190	142	158	120	120	111	127	112	112	223	223	197	201
Jaén1	Andújar	4º4'37.63''	38º5'38.06''	A	1738	157	161	?	?	198	210	174	174	144	156	128	128	119	127	108	114	221	227	201	211
Jaén1	Andújar	4º4'37.63''	38º5'38.06''	A	A1	151	157	224	226	214	214	186	186	146	156	128	128	111	123	?	?	?	?	?	?
Jaén1	Andújar	4º4'37.63''	38º5'38.06''	A	A2	147	151	220	224	204	212	186	190	142	156	120	124	111	115	112	112	?	?	211	211
Jaén1	Andújar	4º4'37.63''	38º5'38.06''	A	A40	151	161	224	240	208	212	190	190	132	168	132	132	115	123	?	?	?	?	201	213
Jaén1	Andújar	4º4'37.63''	38º5'38.06''	A	A41	159	159	226	240	198	222	188	190	156	156	120	128	111	111	108	110	223	223	201	205
Jaén1	Andújar	4º4'37.63''	38º5'38.06''	A	AND3	133	165	202	220	218	232	186	188	138	170	128	144	121	127	104	108	223	223	201	201
Jaén1	Andújar	4º4'37.63''	38º5'38.06''	A	BSM	143	155	?	?	198	204	184	190	164	164	128	132	111	113	108	108	223	223	?	?
Jaén1	Andújar	4º4'37.63''	38º5'38.06''	A	Bencina	143	159	224	236	198	220	174	188	156	156	128	128	115	133	102	102	221	223	213	215
Jaén3	Marmolejo	4º10'19.55''	38º2'42.47''	A	A50	149	149	218	226	206	206	184	186	140	146	132	132	113	123	90	90	221	221	195	201
Jaén3	Marmolejo	4º10'19.55''	38º2'42.47''	A	A51	161	163	224	226	206	212	180	186	156	158	128	132	?	?	106	106	231	231	201	207
Jaén3	Marmolejo	4º10'19.55''	38º2'42.47''	A	A52	133	157	224	226	212	220	182	192	156	156	128	132	?	?	?	?	?	?	299	299
Jaén3	Marmolejo	4º10'19.55''	38º2'42.47''	A	A53	143	149	228	238	?	?	186	186	140	142	132	132	121	127	108	108	223	223	213	217
Jaén3	Marmolejo	4º10'19.55''	38º2'42.47''	A	A54	153	153	224	228	224	232	180	192	134	156	128	132	111	111	102	106	221	223	225	225
Jaén3	Marmolejo	4º10'19.55''	38º2'42.47''	A	A55	143	149	226	230	202	210	184	186	134	156	124	132	113	115	108	108	221	235	213	219
Jaén3	Marmolejo	4º10'19.55''	38º2'42.47''	A	A56	137	155	224	228	204	212	182	194	140	158	128	132	151	151	112	112	213	221	213	213
Jaén3	Marmolejo	4º10'19.55''	38º2'42.47''	A	A57	143	147	224	224	210	210	186	186	164	164	124	132	?	?	?	?	?	?	?	?
Jaén3	Marmolejo	4º10'19.55''	38º2'42.47''	A	A58	155	159	226	228	208	208	188	190	100	140	124	132	111	125	106	106	217	217	201	215
Jaén3	Marmolejo	4º10'19.55''	38º2'42.47''	A	A59	147	147	224	228	226	232	174	182	140	164	128	132	151	151	106	106	231	231	201	207
Jaén3	Marmolejo	4º10'19.55''	38º2'42.47''	A	A60	?	?	?	?	?	?	?	?	138	138	?	?	?	?	90	90	?	?	199	199
Jaén3	Marmolejo	4º10'19.55''	38º2'42.47''	A	A61	149	151	224	226	214	230	190	192	142	142	128	132	121	127	108	108	223	223	213	217
Jaén3	Marmolejo	4º10'19.55''	38º2'42.47''	A	A62	151	159	218	226	212	222	186	188	142	156	132	136	111	111	102	106	221	223	225	225
Jaén3	Marmolejo	4º10'19.55''	38º2'42.47''	A	A63	149	155	226	228	232	232	174	188	158	164	124	128	113	115	108	108	221	235	213	219
Jaén3	Marmolejo	4º10'19.55''	38º2'42.47''	A	A64	147	147	?	?	?	?	174	194	134	144	?	?	?	?	112	112	221	221	213	213
Jaén3	Marmolejo	4º10'19.55''	38º2'42.47''	A	A65	287	287	?	?	?	?	?	?	?	?	124	132	?	?	?	?	?	?	?	?
Jaén3	Marmolejo	4º10'19.55''	38º2'42.47''	A	A66	149	153	224	228	210	218	190	194	134	138	124	132	111	125	106	106	217	217	201	215
Jaén3	Marmolejo	4º10'19.55''	38º2'42.47''	A	A67	153	155	228	230	212	220	190	190	152	156	124	132	125	127	104	106	221	221	211	219
Jaén3	Marmolejo	4º10'19.55''	38º2'42.47''	A	A68	149	159	226	228	198	212	188	190	158	164	124	128	115	121	104	110	221	221	213	215
Jaén3	Marmolejo	4º10'19.55''	38º2'42.47''	A	A69	149	153	226	226	206	222	184	188	156	158	128	132	111	115	106	110	221	223	201	211
Jaén3	Marmolejo	4º10'19.55''	38º2'42.47''	A	A70	147	159	224	224	212	212	180	188	138	138	124	128	111	130	106	106	223	231	201	213
Jaén3	Marmolejo	4º10'19.55''	38º2'42.47''	A	A71	143	153	226	234	206	212	186	186	134	154	124	140	123	131	108	108	235	235	197	213
Sevilla1	Las Cabezas de San Juan	5º56'27.11''	36º58'52.80''	A	S1	?	?	224	246	208	232	174	186	148	152	128	128	111	111	106	110	221	227	205	215
Sevilla1	Las Cabezas de San Juan	5º56'27.11''	36º58'52.80''	A	S2	143	151	220	224	210	218	?	?	138	158	128	136	113	119	102	108	215	227	201	201
Sevilla1	Las Cabezas de San Juan	5º56'27.11''	36º58'52.80''	A	S3	143	153	224	224	204	210	?	?	144	152	128	132	111	131	104	112	221	231	213	213
Sevilla1	Las Cabezas de San Juan	5º56'27.11''	36º58'52.80''	A	S4	143	143	224	228	210	218	174	174	138	138	128	132	111	125	108	112	221	223	215	221
Sevilla1	Las Cabezas de San Juan	5º56'27.11''	36º58'52.80''	A	S5	?	?	224	224	208	210	174	186	148	158	128	132	127	129	106	106	221	221	201	213
Sevilla1	Las Cabezas de San Juan	5º56'27.11''	36º58'52.80''	A	S6	159	159	224	230	224	234	174	186	144	156	128	128	115	127	106	108	227	229	213	215
Sevilla1	Las Cabezas de San Juan	5º56'27.11''	36º58'52.80''	A	S7	143	143	226	226	208	208	206	206	132	138	124	128	123	123	104	104	221	221	221	231
Sevilla1	Las Cabezas de San Juan	5º56'27.11''	36º58'52.80''	A	S8	143	151	224	236	210	218	174	184	132	158	124	128	119	125	104	108	221	229	209	213
Sevilla1	Las Cabezas de San Juan	5º56'27.11''	36º58'52.80''	A	S9	157	157	224	224	200	202	174	184	150	158	128	128	115	123	106	106	221	221	213	215
Sevilla1	Las Cabezas de San Juan	5º56'27.11''	36º58'52.80''	A	S10	133	159	224	236	200	212	198	198	154	158	128	128	111	133	106	106	221	227	213	215
Sevilla1	Las Cabezas de San Juan	5º56'27.11''	36º58'52.80''	A	S12	143	149	224	230	204	222	202	202	142	142	132	132	123	133	102	112	217	221	211	211
Sevilla1	Las Cabezas de San Juan	5º56'27.11''	36º58'52.80''	A	S13	143	151	224	224	204	218	?	?	156	156	132	132	123	127	104	104	221	229	201	213
Sevilla1	Las Cabezas de San Juan	5º56'27.11''	36º58'52.80''	A	S14	143	147	224	224	218	220	?	?	142	148	128	132	125	127	106	106	221	227	209	211
Sevilla1	Las Cabezas de San Juan	5º56'27.11''	36º58'52.80''	A	S15	157	159	224	230	204	218	?	?	158	158	124	128	123	131	106	112	227	227	215	217
Sevilla1	Las Cabezas de San Juan	5º56'27.11''	36º58'52.80''	A	S16	143	153	224	224	210	214	208	212	152	158	128	132	125	127	102	112	205	211	205	211
Sevilla1	Las Cabezas de San Juan	5º56'27.11''	36º58'52.80''	A	S17	143	147	220	236	208	226	174	184	144	160	124	128	123	129	110	110	221	221	213	215
Sevilla1	Las Cabezas de San Juan	5º56'27.11''	36º58'52.80''	A	S18	143	143	230	236	210	226	174	174	144	160	128	128	115	127	108	108	215	229	201	203
Sevilla1	Las Cabezas de San Juan	5º56'27.11''	36º58'52.80''	A	S19	145	155	236	236	210	220	184	194	154	154	128	128	111	123	108	112	221	229	201	219
Sevilla1	Las Cabezas de San Juan	5º56'27.11''	36º58'52.80''	A	S20	143	159	224	226	208	210	174	188	142	154	128	128	113	115	108	110	221	229	201	215
Sevilla1	Las Cabezas de San Juan	5º56'27.11''	36º58'52.80''	A	S21	151	153	224	236	210	210	184	190	146	158	124	132	113	113	106	106	215	223	213	215
Sevilla1	Las Cabezas de San Juan	5º56'27.11''	36º58'52.80''	A	S22	147	153	224	236	210	214	188	190	150	154	124	128	129	133	109	110	215	221	197	201
Sevilla1	Las Cabezas de San Juan	5º56'27.11''	36º58'52.80''	A	S24	151	159	224	236	212	216	184	184	142	154	128	140	125	125	106	106	221	229	211	215
Sevilla1	Las Cabezas de San Juan	5º56'27.11''	36º58'52.80''	A	S26	143	149	224	234	218	218	174	188	138	148	128	128	111	127	110	110	219	221	213	231
Sevilla1	Las Cabezas de San Juan	5º56'27.11''	36º58'52.80''	A	S27	155	167	226	226	226	226	174	184	144	148	128	132	111	111	108	112	221	221	199	215
Sevilla1	Las Cabezas de San Juan	5º56'27.11''	36º58'52.80''	A	S28	143	149	224	224	204	210	174	186	134	158	128	136	123	129	106	112	221	227	211	213
Sevilla1	Las Cabezas de San Juan	5º56'27.11''	36º58'52.80''	A	S29	153	161	224	232	202	208	174	186	156	156	124	136	123	129	106	108	221	221	199	215
Sevilla1	Las Cabezas de San Juan	5º56'27.11''	36º58'52.80''	A	S30	133	149	224	236	210	218	174	186	156	156	128	128	123	123	106	106	221	221	205	215
Sevilla1	Las Cabezas de San Juan	5º56'27.11''	36º58'52.80''	A	S33	147	151	224	224	212	218	184	184	154	156	124	128	111	127	106	108	227	227	205	213
Sevilla1	Las Cabezas de San Juan	5º56'27.11''	36º58'52.80''	A	S34	141	155	224	224	?	?	180	186	144	154	128	132	119	119	104	104	219	219	213	213
Sevilla1	Las Cabezas de San Juan	5º56'27.11''	36º58'52.80''	A	S35	155	159	218	224	198	210	184	190	152	158	128	136	129	129	102	106	221	221	213	223
Sevilla1	Las Cabezas de San Juan	5º56'27.11''	36º58'52.80''	A	S36	143	159	236	246	212	218	180	184	160	160	128	128	111	125	108	108	219	221	213	217
Sevilla1	Las Cabezas de San Juan	5º56'27.11''	36º58'52.80''	A	S37	143	159	224	228	208	212	188	194	156	156	128	132	119	125	110	112	221	221	213	217
Sevilla1	Las Cabezas de San Juan	5º56'27.11''	36º58'52.80''	A	S38	143	149	224	236	218	222	186	190	138	148	124	132	125	127	102	104	221	231	201	201
Sevilla1	Las Cabezas de San Juan	5º56'27.11''	36º58'52.80''	A	S39	151	151	236	236	204	218	174	174	148	156	128	128	125	127	110	110	221	227	211	221
Sevilla1	Las Cabezas de San Juan	5º56'27.11''	36º58'52.80''	A	S40	147	155	224	236	208	208	184	188	144	156	128	128	119	127	104	108	219	223	203	203
Sevilla1	Las Cabezas de San Juan	5º56'27.11''	36º58'52.80''	A	S41	143	155	226	228	208	218	174	182	158	160	124	128	115	119	104	108	219	221	197	213
Sevilla1	Las Cabezas de San Juan	5º56'27.11''	36º58'52.80''	A	S42	143	147	230	236	210	220	174	184	142	144	136	140	123	127	112	112	221	223	209	217
Sevilla1	Las Cabezas de San Juan	5º56'27.11''	36º58'52.80''	A	S43	153	153	224	232	202	208	174	186	154	156	124	136	123	129	106	108	221	221	201	213
Sevilla1	Las Cabezas de San Juan	5º56'27.11''	36º58'52.80''	A	S44	153	155	224	228	204	228	174	184	160	170	128	128	115	123	108	108	221	221	201	201
Sevilla1	Las Cabezas de San Juan	5º56'27.11''	36º58'52.80''	A	S45	153	161	224	224	208	210	174	174	144	156	132	132	111	125	108	112	221	221	215	215
Sevilla1	Las Cabezas de San Juan	5º56'27.11''	36º58'52.80''	A	S46	133	143	224	226	210	226	174	186	156	158	128	128	123	127	106	106	221	221	209	215
Sevilla1	Las Cabezas de San Juan	5º56'27.11''	36º58'52.80''	A	S47	149	155	224	226	198	198	174	184	144	152	128	132	115	127	112	112	221	227	201	201
Sevilla1	Las Cabezas de San Juan	5º56'27.11''	36º58'52.80''	A	S48	147	155	224	236	210	212	174	184	144	158	132	132	129	131	118	118	221	221	203	213
Sevilla2	Estepa	4º52'34.15''	37º17'38.74''	B	S52	149	159	?	?	?	?	184	184	142	156	120	132	115	123	110	112	209	209	207	215
Sevilla2	Estepa	4º52'34.15''	37º17'38.74''	B	S53	147	159	224	224	198	230	186	186	156	222	120	132	111	115	102	102	221	221	201	211
Sevilla2	Estepa	4º52'34.15''	37º17'38.74''	B	S54	159	159	222	232	222	232	192	194	138	148	108	140	123	127	104	104	221	221	215	225
Sevilla2	Estepa	4º52'34.15''	37º17'38.74''	B	S55	149	159	228	228	198	204	186	194	142	154	108	136	115	127	100	112	221	221	201	201
Sevilla2	Estepa	4º52'34.15''	37º17'38.74''	B	S56	149	159	224	238	204	228	186	194	142	154	136	136	111	127	108	112	221	231	215	215
Sevilla2	Estepa	4º52'34.15''	37º17'38.74''	B	S57	159	161	232	236	198	228	186	194	142	142	108	128	111	115	104	112	221	231	213	215
Sevilla2	Estepa	4º52'34.15''	37º17'38.74''	B	S58	?	?	?	?	?	?	?	?	?	?	132	136	141	151	90	90	?	?	201	299
Sevilla2	Estepa	4º52'34.15''	37º17'38.74''	B	S59	?	?	224	236	?	?	186	190	142	148	132	132	115	115	110	110	221	229	201	217
Sevilla2	Estepa	4º52'34.15''	37º17'38.74''	A	S60	151	157	222	224	212	222	174	186	150	154	124	140	113	125	110	110	221	237	207	213
Sevilla2	Estepa	4º52'34.15''	37º17'38.74''	B	S61	157	161	224	234	198	204	174	174	142	154	132	132	111	127	104	110	225	237	215	225
Sevilla2	Estepa	4º52'34.15''	37º17'38.74''	A	S62	?	?	228	228	212	228	174	192	154	154	132	136	125	125	110	110	221	221	201	217
Sevilla2	Estepa	4º52'34.15''	37º17'38.74''	A	S63	151	151	?	?	206	232	174	174	140	152	128	132	115	131	110	116	221	221	203	225
Sevilla2	Estepa	4º52'34.15''	37º17'38.74''	A	S64	157	161	194	226	232	232	174	192	132	144	128	132	115	123	104	108	?	?	215	217
Sevilla2	Estepa	4º52'34.15''	37º17'38.74''	A	S65	?	?	212	228	212	228	174	210	140	142	132	136	125	125	104	110	?	?	?	?
Sevilla2	Estepa	4º52'34.15''	37º17'38.74''	A	S66	155	159	208	214	208	214	174	192	154	166	108	108	?	?	104	110	221	221	195	213
Sevilla2	Estepa	4º52'34.15''	37º17'38.74''	A	S67	?	?	224	224	?	?	186	188	?	?	128	132	?	?	92	110	217	227	?	?
Sevilla2	Estepa	4º52'34.15''	37º17'38.74''	A	S68	?	?	226	234	218	222	?	?	?	?	?	?	113	115	92	110	221	221	201	213
Sevilla2	Estepa	4º52'34.15''	37º17'38.74''	A	S69	?	?	?	?	206	214	180	184	?	?	124	136	?	?	?	?	219	219	209	209
Sevilla2	Estepa	4º52'34.15''	37º17'38.74''	A	S70	161	163	226	226	208	216	182	186	146	156	124	124	125	127	108	110	221	221	199	213
Sevilla2	Estepa	4º52'34.15''	37º17'38.74''	A	S71	?	?	?	?	176	190	174	188	?	?	128	132	?	?	102	104	223	223	213	215
Sevilla2	Estepa	4º52'34.15''	37º17'38.74''	A	S72	149	151	160	160	206	212	174	186	142	142	124	136	115	123	108	108	221	221	207	215
Sevilla2	Estepa	4º52'34.15''	37º17'38.74''	A	S73	?	?	?	?	?	?	?	?	?	?	?	?	?	?	110	110	221	227	?	?
Sevilla2	Estepa	4º52'34.15''	37º17'38.74''	A	S74	147	157	226	228	198	226	194	198	142	148	108	132	121	131	98	110	227	227	203	213
Sevilla2	Estepa	4º52'34.15''	37º17'38.74''	A	S75	?	?	220	228	?	?	174	184	?	?	124	132	?	?	?	?	207	207	299	299
Sevilla2	Estepa	4º52'34.15''	37º17'38.74''	A	S76	149	149	224	228	226	226	192	194	142	152	108	132	111	115	108	110	221	231	203	209
Sevilla2	Estepa	4º52'34.15''	37º17'38.74''	B	S77	147	159	194	228	208	212	194	198	132	132	128	132	127	129	108	108	221	221	213	217
Sevilla2	Estepa	4º52'34.15''	37º17'38.74''	A	S78	?	?	?	?	?	?	?	?	?	?	?	?	?	?	?	?	223	223	?	?
Sevilla2	Estepa	4º52'34.15''	37º17'38.74''	A	S79	?	?	?	?	212	214	?	?	?	?	?	?	?	?	?	?	215	241	215	219
Sevilla2	Estepa	4º52'34.15''	37º17'38.74''	B	S80	?	?	?	?	?	?	174	186	?	?	?	?	?	?	?	?	?	?	215	215
Sevilla2	Estepa	4º52'34.15''	37º17'38.74''	B	S81	161	161	224	238	206	216	186	188	156	156	132	132	129	131	102	102	221	221	201	215
Sevilla2	Estepa	4º52'34.15''	37º17'38.74''	A	S84	?	?	140	234	198	198	?	?	?	?	120	128	?	?	?	?	?	?	205	215
Sevilla2	Estepa	4º52'34.15''	37º17'38.74''	A	S87	?	?	?	?	198	208	174	174	?	?	136	136	151	151	?	?	?	?	?	?
Cádiz	Medina Sidonia. Finca Martelilla y Marqués de Domecq	5º55'27.68''	36º27'37.15''	A	1	143	157	228	252	204	208	174	188	148	148	128	128	129	129	102	104	221	227	215	215
Cádiz	Medina Sidonia. Finca Martelilla y Marqués de Domecq	5º55'27.68''	36º27'37.15''	A	2	143	147	?	?	204	208	?	?	132	154	?	?	111	129	102	106	221	221	201	219
Cádiz	Medina Sidonia. Finca Martelilla y Marqués de Domecq	5º55'27.68''	36º27'37.15''	A	3	147	147	224	228	208	210	174	188	138	156	128	128	115	131	102	102	221	221	213	213
Cádiz	Medina Sidonia. Finca Martelilla y Marqués de Domecq	5º55'27.68''	36º27'37.15''	A	4	143	147	224	224	204	208	174	174	132	156	128	132	113	119	108	108	221	221	213	213
Cádiz	Medina Sidonia. Finca Martelilla y Marqués de Domecq	5º55'27.68''	36º27'37.15''	A	5	149	153	224	224	222	228	?	?	154	158	124	132	113	125	106	124	219	221	213	217
Cádiz	Medina Sidonia. Finca Martelilla y Marqués de Domecq	5º55'27.68''	36º27'37.15''	A	6	?	?	224	228	204	208	174	186	142	146	128	132	127	127	106	106	221	221	203	215
Cádiz	Medina Sidonia. Finca Martelilla y Marqués de Domecq	5º55'27.68''	36º27'37.15''	A	7	143	159	218	236	204	214	174	174	144	156	124	128	111	123	106	106	221	221	213	215
Cádiz	Medina Sidonia. Finca Martelilla y Marqués de Domecq	5º55'27.68''	36º27'37.15''	A	8	143	143	222	224	212	228	184	188	156	156	128	128	127	133	106	112	221	221	199	215
Cádiz	Medina Sidonia. Finca Martelilla y Marqués de Domecq	5º55'27.68''	36º27'37.15''	A	9	143	143	224	228	222	228	174	174	156	156	140	140	?	?	?	?	219	221	?	?
Cádiz	Medina Sidonia. Finca Martelilla y Marqués de Domecq	5º55'27.68''	36º27'37.15''	A	10	143	159	224	224	?	?	174	190	144	150	128	132	123	127	?	?	221	227	213	213
Cádiz	Medina Sidonia. Finca Martelilla y Marqués de Domecq	5º55'27.68''	36º27'37.15''	A	11	143	149	224	224	218	218	?	?	146	146	108	132	111	125	104	104	221	221	197	197
Cádiz	Medina Sidonia. Finca Martelilla y Marqués de Domecq	5º55'27.68''	36º27'37.15''	A	12	159	159	218	236	198	218	184	190	154	158	128	132	111	133	108	108	217	221	201	215
Cádiz	Medina Sidonia. Finca Martelilla y Marqués de Domecq	5º55'27.68''	36º27'37.15''	A	15	143	143	?	?	198	228	?	?	154	154	128	132	111	115	?	?	217	221	197	233
Cádiz	Medina Sidonia. Finca Martelilla y Marqués de Domecq	5º55'27.68''	36º27'37.15''	A	16	143	149	224	226	218	228	?	?	150	152	128	140	111	127	?	?	221	227	201	215
Cádiz	Medina Sidonia. Finca Martelilla y Marqués de Domecq	5º55'27.68''	36º27'37.15''	A	17	159	159	224	224	204	208	174	192	132	152	128	128	111	127	106	106	227	227	213	215
Cádiz	Medina Sidonia. Finca Martelilla y Marqués de Domecq	5º55'27.68''	36º27'37.15''	A	18	143	143	224	232	204	230	186	186	142	142	128	128	129	129	108	108	221	227	213	215
Cádiz	Medina Sidonia. Finca Martelilla y Marqués de Domecq	5º55'27.68''	36º27'37.15''	A	19	143	143	222	234	210	234	174	184	144	156	128	132	119	129	106	124	217	221	205	213
Cádiz	Medina Sidonia. Finca Martelilla y Marqués de Domecq	5º55'27.68''	36º27'37.15''	A	20	143	159	224	230	212	212	186	192	140	148	128	132	125	125	108	108	?	?	205	215
Cádiz	Medina Sidonia. Finca Martelilla y Marqués de Domecq	5º55'27.68''	36º27'37.15''	A	21	149	159	224	226	210	234	174	184	154	154	124	128	?	?	?	?	217	221	?	?
Cádiz	Medina Sidonia. Finca Martelilla y Marqués de Domecq	5º55'27.68''	36º27'37.15''	A	23	155	159	226	226	228	228	186	192	152	152	128	128	111	125	?	?	219	227	213	213
Cádiz	Medina Sidonia. Finca Martelilla y Marqués de Domecq	5º55'27.68''	36º27'37.15''	A	24	143	143	224	228	204	210	174	184	144	156	128	132	111	125	?	?	221	227	213	217
Cádiz	Medina Sidonia. Finca Martelilla y Marqués de Domecq	5º55'27.68''	36º27'37.15''	A	25	143	143	218	224	212	218	190	190	142	154	108	128	125	127	104	106	221	221	201	211
Cádiz	Medina Sidonia. Finca Martelilla y Marqués de Domecq	5º55'27.68''	36º27'37.15''	?	26	143	147	224	224	?	?	174	180	142	156	108	124	111	113	?	?	221	221	207	207
Cádiz	Medina Sidonia. Finca Martelilla y Marqués de Domecq	5º55'27.68''	36º27'37.15''	A	27	143	161	222	226	202	210	174	188	142	142	108	132	?	?	?	?	221	223	?	?
Cádiz	Medina Sidonia. Finca Martelilla y Marqués de Domecq	5º55'27.68''	36º27'37.15''	A	29	159	159	222	222	202	228	184	184	144	154	128	132	111	129	108	108	221	221	203	215
Cádiz	Medina Sidonia. Finca Martelilla y Marqués de Domecq	5º55'27.68''	36º27'37.15''	A	31	149	157	222	222	204	212	186	188	150	154	128	128	115	119	104	108	221	221	201	213
Cádiz	Medina Sidonia. Finca Martelilla y Marqués de Domecq	5º55'27.68''	36º27'37.15''	A	32	153	159	222	222	?	?	188	188	144	152	128	132	125	127	?	?	221	223	201	215
Cádiz	Medina Sidonia. Finca Martelilla y Marqués de Domecq	5º55'27.68''	36º27'37.15''	A	33	149	159	224	224	220	226	174	174	154	154	128	132	115	129	108	112	221	221	213	213
Cádiz	Medina Sidonia. Finca Martelilla y Marqués de Domecq	5º55'27.68''	36º27'37.15''	A	34	149	151	222	228	218	218	174	190	148	158	128	132	111	115	106	110	221	221	201	205
Cádiz	Medina Sidonia. Finca Martelilla y Marqués de Domecq	5º55'27.68''	36º27'37.15''	A	35	143	151	222	226	212	222	188	194	150	152	124	124	123	127	106	106	207	209	215	223
Cádiz	Medina Sidonia. Finca Martelilla y Marqués de Domecq	5º55'27.68''	36º27'37.15''	?	36	149	151	228	236	204	212	174	192	140	140	128	132	125	127	104	104	207	221	201	221
Cádiz	Medina Sidonia. Finca Martelilla y Marqués de Domecq	5º55'27.68''	36º27'37.15''	?	1740	147	159	?	?	210	210	174	174	?	?	124	128	?	?	108	114	221	227	201	211
Cádiz	Medina Sidonia. Finca Martelilla y Marqués de Domecq	5º55'27.68''	36º27'37.15''	A	1741	143	155	218	226	222	222	174	184	138	156	132	136	115	127	106	110	221	221	213	217
Cádiz	Medina Sidonia. Finca Martelilla y Marqués de Domecq	5º55'27.68''	36º27'37.15''	A	1744	143	159	222	230	212	228	184	186	144	146	128	132	115	127	106	110	221	221	213	217
Cádiz	Medina Sidonia. Finca Martelilla y Marqués de Domecq	5º55'27.68''	36º27'37.15''	A	1746	143	147	224	228	212	216	184	186	144	154	128	136	111	123	106	106	221	221	197	213
Cádiz	Medina Sidonia. Finca Martelilla y Marqués de Domecq	5º55'27.68''	36º27'37.15''	A	1747	143	149	222	230	204	210	180	192	134	152	128	132	127	127	82	106	227	231	203	215
Cádiz	Medina Sidonia. Finca Martelilla y Marqués de Domecq	5º55'27.68''	36º27'37.15''	A	1748	151	159	222	226	222	224	174	188	138	164	128	132	125	129	100	106	221	223	205	205
Cádiz	Medina Sidonia. Finca Martelilla y Marqués de Domecq	5º55'27.68''	36º27'37.15''	A	1749	149	159	218	222	202	212	186	188	154	164	128	132	111	119	110	110	207	215	?	?
Cádiz	Medina Sidonia. Finca Martelilla y Marqués de Domecq	5º55'27.68''	36º27'37.15''	A	1750	143	159	222	226	204	210	190	190	?	?	124	128	125	129	100	106	221	223	205	205
Cádiz	Medina Sidonia. Finca Martelilla y Marqués de Domecq	5º55'27.68''	36º27'37.15''	A	CA2	143	155	234	234	218	218	178	192	132	154	128	132	115	131	108	108	221	221	205	215
Cádiz	Medina Sidonia. Finca Martelilla y Marqués de Domecq	5º55'27.68''	36º27'37.15''	A	CA3	151	161	220	224	200	204	174	186	148	148	128	136	115	125	104	104	223	227	213	213
Cádiz	Medina Sidonia. Finca Martelilla y Marqués de Domecq	5º55'27.68''	36º27'37.15''	A	CA4	143	151	234	234	220	222	174	174	148	148	124	128	119	129	?	?	221	221	211	213
Cádiz	Medina Sidonia. Finca Martelilla y Marqués de Domecq	5º55'27.68''	36º27'37.15''	A	CA5	143	143	236	236	210	222	174	174	154	154	128	132	123	127	106	108	221	221	211	215
Cádiz	Medina Sidonia. Finca Martelilla y Marqués de Domecq	5º55'27.68''	36º27'37.15''	B	CA6	135	141	224	224	212	212	174	188	138	158	132	132	111	113	?	?	207	207	209	213
Cádiz	Medina Sidonia. Finca Martelilla y Marqués de Domecq	5º55'27.68''	36º27'37.15''	A	CA7	143	151	218	218	208	210	174	174	132	150	128	128	129	133	100	100	223	227	201	213
Cádiz	Medina Sidonia. Finca Martelilla y Marqués de Domecq	5º55'27.68''	36º27'37.15''	A	CA8	159	159	224	224	210	214	174	190	152	154	128	128	?	?	112	104	221	221	203	215
Cádiz	Medina Sidonia. Finca Martelilla y Marqués de Domecq	5º55'27.68''	36º27'37.15''	A	CA9	151	163	224	224	210	228	174	186	142	144	128	132	125	127	108	114	221	221	215	217
Cádiz	Medina Sidonia. Finca Martelilla y Marqués de Domecq	5º55'27.68''	36º27'37.15''	A	CA10	143	143	228	230	198	222	184	192	144	144	128	132	125	127	110	110	227	231	209	211
Cádiz	Medina Sidonia. Finca Martelilla y Marqués de Domecq	5º55'27.68''	36º27'37.15''	A	CA11	143	143	224	228	198	210	184	192	144	148	124	128	127	127	106	106	221	221	213	215
Cádiz	Medina Sidonia. Finca Martelilla y Marqués de Domecq	5º55'27.68''	36º27'37.15''	A	CA12	143	149	230	230	212	226	186	192	144	148	108	140	123	125	108	108	221	227	201	215
Cádiz	Medina Sidonia. Finca Martelilla y Marqués de Domecq	5º55'27.68''	36º27'37.15''	A	CA13	161	161	224	228	210	212	174	184	144	156	124	128	111	125	106	108	221	221	215	215
Cádiz	Medina Sidonia. Finca Martelilla y Marqués de Domecq	5º55'27.68''	36º27'37.15''	A	CA14	153	155	224	224	214	214	186	192	144	150	132	132	113	115	104	110	221	221	201	205
Cádiz	Medina Sidonia. Finca Martelilla y Marqués de Domecq	5º55'27.68''	36º27'37.15''	B	CA15	141	159	220	226	206	210	190	192	138	138	124	132	113	127	106	106	203	217	203	209
Cádiz	Medina Sidonia. Finca Martelilla y Marqués de Domecq	5º55'27.68''	36º27'37.15''	A	CA16	149	149	236	236	208	218	174	194	150	158	132	132	113	133	108	108	221	227	201	213
Cádiz	Medina Sidonia. Finca Martelilla y Marqués de Domecq	5º55'27.68''	36º27'37.15''	A	CA17	159	161	?	?	218	224	174	174	144	152	128	132	125	127	?	?	221	223	?	?
Cádiz	Medina Sidonia. Finca Martelilla y Marqués de Domecq	5º55'27.68''	36º27'37.15''	A	CA18	149	149	230	230	210	218	174	174	150	152	128	128	125	131	108	108	221	227	213	215
